# Supplementary material for: 4-Methyl­anilinium tetra­fluoro­borate 18-crown-6 clathrate
Source: Acta Crystallogr Sect E Struct Rep Online. 2010 May 29;66(Pt 6):o1478. doi: 10.1107/S1600536810019033 (PMC2979430; doi:10.1107/S1600536810019033)
Supplement: Supplementary file 1 [file e-66-o1478-sup1.cif]

##############################################################################
###                                                                        ###
###        Electronic paper (Acta Crystallographica Section E)             ###
###                                                                        ###
##############################################################################
#                                                                            #
# This CIF contains the data in a paper accepted for publication in Acta     #
# Crystallographica Section E. It conforms to the requirements of Notes      #
# for Authors for Section E, and has been peer reviewed under the auspices   #
# of the IUCr Commission on Journals.                                        #
#                                                                            #
# Full details of the Crystallographic Information File format               #
# are given in the paper "The Crystallographic Information File (CIF):       #
# a New Standard Archive File for Crystallography" by S. R. Hall, F. H.      #
# Allen and I. D. Brown [Acta Cryst. (1991), A47, 655-685].                  #
#                                                                            #
# The current version of the core CIF dictionary is obtainable from          #
# ftp://ftp.iucr.org/pub/cif_core.dic. The current version number is 2.4.    #
#                                                                            #
# Software is freely available for graphical display of the structure(s) in  #
# this CIF.  For information consult the CIF home page http://www.iucr.org/  #
# cif/home.html                                                              #
#                                                                            #
# This file may be used for bona fide research purposes within the           #
# scientific community so long as proper attribution is given to the journal # 
# article from which it was obtained.                                        #
#                                                                            #
##############################################################################
                                             
data_I
_audit_creation_method     SHELXL-97
_chemical_name_systematic
;
4-Methylanilinium tetrafluoroborate--1,4,7,10,13,16-hexaoxacyclooctadecane (1/1)
;
_chemical_name_common
;
4-Methylanilinium tetrafluoroborate 18-crown-6
;
_chemical_formula_moiety     'C7 H10 N +, B F4 -, C12 H24 O6'
_chemical_formula_sum     'C19 H34 B F4 N O6'
_chemical_formula_iupac     'C7 H10 N +, B F4 -, C12 H24 O6'
_chemical_formula_weight     459.28
_chemical_melting_point     ?
_symmetry_cell_setting     orthorhombic
_symmetry_space_group_name_H-M     'P n m a'
_symmetry_space_group_name_Hall     '-P 2ac 2n'
loop_
    _symmetry_equiv_pos_as_xyz
    'x, y, z'
    '-x+1/2, -y, z+1/2'
    '-x, y+1/2, -z'
    'x+1/2, -y+1/2, -z+1/2'
    '-x, -y, -z'
    'x-1/2, y, -z-1/2'
    'x, -y-1/2, z'
    '-x-1/2, y-1/2, z-1/2'
_cell_length_a     15.439(3)
_cell_length_b     11.616(2)
_cell_length_c     13.071(3)
_cell_angle_alpha     90.00
_cell_angle_beta     90.00
_cell_angle_gamma     90.00
_cell_volume     2344.2(8)
_cell_formula_units_Z     4
_cell_measurement_reflns_used     2816
_cell_measurement_theta_min     3.06
_cell_measurement_theta_max     27.48
_cell_measurement_temperature     293(2)
_exptl_crystal_description     'Block'
_exptl_crystal_colour     'pale yellow'
_exptl_crystal_size_max     0.2000
_exptl_crystal_size_mid     0.2000
_exptl_crystal_size_min     0.2000
_exptl_crystal_density_diffrn     1.301
_exptl_crystal_density_meas     ?
_exptl_crystal_density_method     'not measured'
_exptl_crystal_F_000     976
_exptl_absorpt_coefficient_mu     0.114
_exptl_absorpt_correction_type     multi-scan
_exptl_absorpt_process_details     '(<i>CrystalClear</i>; Rigaku, 2005)'
_exptl_absorpt_correction_T_min     0.977
_exptl_absorpt_correction_T_max     0.977
_exptl_special_details
;
;
_diffrn_ambient_temperature     293(2)
_diffrn_radiation_type     MoK\a
_diffrn_radiation_wavelength     0.71073
_diffrn_radiation_source     'fine-focus sealed tube'
_diffrn_radiation_monochromator     graphite
_diffrn_measurement_device_type     'Rigaku SCXmini diffractometer'
_diffrn_measurement_method     '\w scans'
_diffrn_detector_area_resol_mean     13.6612
_diffrn_reflns_number     23254
_diffrn_reflns_av_R_equivalents     0.0856
_diffrn_reflns_av_sigmaI/netI     0.0491
_diffrn_reflns_theta_min     3.06
_diffrn_reflns_theta_max     27.48
_diffrn_reflns_theta_full     27.48
_diffrn_measured_fraction_theta_max     0.999
_diffrn_measured_fraction_theta_full     0.999
_diffrn_reflns_limit_h_min     -20
_diffrn_reflns_limit_h_max     20
_diffrn_reflns_limit_k_min     -15
_diffrn_reflns_limit_k_max     15
_diffrn_reflns_limit_l_min     -16
_diffrn_reflns_limit_l_max     16
_diffrn_standards_number     0
_diffrn_standards_interval_count     .
_diffrn_standards_interval_time     .
_diffrn_standards_decay_%     ?
_refine_special_details
;
Refinement of <i>F</i>^2^ against ALL reflections. The weighted <i>R</i>-factor
wR and goodness of fit <i>S</i> are based on <i>F</i>^2^, conventional
<i>R</i>-factors <i>R</i> are based on <i>F</i>, with <i>F</i> set to zero for
negative <i>F</i>^2^. The threshold expression of <i>F</i>^2^ >
\s(<i>F</i>^2^) is used only for calculating <i>R</i>-factors(gt) etc. and is
not relevant to the choice of reflections for refinement. <i>R</i>-factors
based on <i>F</i>^2^ are statistically about twice as large as those based on
<i>F</i>, and <i>R</i>- factors based on ALL data will be even larger.
;
_reflns_number_total     2816
_reflns_number_gt     1541
_reflns_threshold_expression     I>2sigma(I)
_refine_ls_structure_factor_coef     Fsqd
_refine_ls_matrix_type     full
_refine_ls_R_factor_all     0.1295
_refine_ls_R_factor_gt     0.0667
_refine_ls_wR_factor_gt     0.1747
_refine_ls_wR_factor_ref     0.2088
_refine_ls_goodness_of_fit_ref     1.022
_refine_ls_restrained_S_all     1.022
_refine_ls_number_reflns     2816
_refine_ls_number_parameters     154
_refine_ls_number_restraints     0
_refine_ls_hydrogen_treatment     constr
_refine_ls_weighting_scheme     calc
_refine_ls_weighting_details
         'calc w=1/[\s^2^(Fo^2^)+(0.0947P)^2^+0.7660P] where P=(Fo^2^+2Fc^2^)/3'
_atom_sites_solution_hydrogens     geom
_atom_sites_solution_primary     direct
_atom_sites_solution_secondary     difmap
_refine_ls_shift/su_max     0.000
_refine_ls_shift/su_mean     0.000
_refine_diff_density_max     0.296
_refine_diff_density_min     -0.233
_refine_ls_extinction_method     none
_refine_ls_extinction_coef     ?
loop_
    _atom_type_symbol
    _atom_type_description
    _atom_type_scat_dispersion_real
    _atom_type_scat_dispersion_imag
    _atom_type_scat_source
    'C' 'C' 0.0033 0.0016
                         'International Tables Vol C Tables 4.2.6.8 and 6.1.1.4'
    'H' 'H' 0.0000 0.0000
                         'International Tables Vol C Tables 4.2.6.8 and 6.1.1.4'
    'B' 'B' 0.0013 0.0007
                         'International Tables Vol C Tables 4.2.6.8 and 6.1.1.4'
    'N' 'N' 0.0061 0.0033
                         'International Tables Vol C Tables 4.2.6.8 and 6.1.1.4'
    'O' 'O' 0.0106 0.0060
                         'International Tables Vol C Tables 4.2.6.8 and 6.1.1.4'
    'F' 'F' 0.0171 0.0103
                         'International Tables Vol C Tables 4.2.6.8 and 6.1.1.4'
_computing_data_collection     '<i>CrystalClear</i> (Rigaku, 2005)'
_computing_cell_refinement     '<i>CrystalClear</i> (Rigaku, 2005)'
_computing_data_reduction     '<i>CrystalClear</i> (Rigaku, 2005)'
_computing_structure_solution     '<i>SHELXS97</i> (Sheldrick, 2008)'
_computing_structure_refinement     '<i>SHELXL97</i> (Sheldrick, 2008)'
_computing_molecular_graphics     '<i>SHELXTL</i> (Sheldrick, 2008)'
_computing_publication_material     '<i>PRPKAPPA</i> (Ferguson, 1999)'
loop_
    _atom_site_type_symbol
    _atom_site_label
    _atom_site_fract_x
    _atom_site_fract_y
    _atom_site_fract_z
    _atom_site_U_iso_or_equiv
    _atom_site_adp_type
    _atom_site_calc_flag
    _atom_site_refinement_flags
    _atom_site_occupancy
    _atom_site_disorder_assembly
    _atom_site_disorder_group
    O O1 0.45735(17) 0.2500 0.85026(19) 0.0531(7) Uani d S 1 . .
    O O2 0.39198(12) 0.03619(16) 0.78258(14) 0.0548(5) Uani d . 1 . .
    O O3 0.30174(13) 0.04501(16) 0.59530(15) 0.0607(6) Uani d . 1 . .
    O O4 0.21893(18) 0.2500 0.5296(2) 0.0630(8) Uani d S 1 . .
    C C5 0.4704(2) 0.0478(3) 0.8399(2) 0.0615(8) Uani d . 1 . .
    H H5A 0.5189 0.0592 0.7937 0.074 Uiso calc R 1 . .
    H H5B 0.4809 -0.0217 0.8792 0.074 Uiso calc R 1 . .
    C C3 0.3162(2) -0.0608(2) 0.6496(2) 0.0640(8) Uani d . 1 . .
    H H3A 0.3188 -0.1245 0.6017 0.077 Uiso calc R 1 . .
    H H3B 0.2689 -0.0747 0.6968 0.077 Uiso calc R 1 . .
    C C4 0.3988(2) -0.0519(3) 0.7065(2) 0.0617(8) Uani d . 1 . .
    H H4A 0.4118 -0.1250 0.7390 0.074 Uiso calc R 1 . .
    H H4B 0.4455 -0.0337 0.6596 0.074 Uiso calc R 1 . .
    C C2 0.2237(2) 0.0450(3) 0.5374(3) 0.0719(9) Uani d . 1 . .
    H H2A 0.1742 0.0476 0.5831 0.086 Uiso calc R 1 . .
    H H2B 0.2199 -0.0249 0.4971 0.086 Uiso calc R 1 . .
    C C6 0.4625(2) 0.1481(2) 0.9098(2) 0.0587(8) Uani d . 1 . .
    H H6A 0.4109 0.1403 0.9516 0.070 Uiso calc R 1 . .
    H H6B 0.5124 0.1517 0.9548 0.070 Uiso calc R 1 . .
    C C1 0.2230(2) 0.1471(3) 0.4689(2) 0.0770(10) Uani d . 1 . .
    H H1A 0.2750 0.1478 0.4273 0.092 Uiso calc R 1 . .
    H H1B 0.1732 0.1435 0.4236 0.092 Uiso calc R 1 . .
    N N1 0.29810(18) 0.2500 0.7297(2) 0.0432(7) Uani d S 1 . .
    H H1C 0.3138 0.3222 0.7167 0.065 Uiso calc PR 0.50 . .
    H H1D 0.2860 0.2142 0.6712 0.065 Uiso calc PR 0.50 . .
    H H1E 0.3412 0.2136 0.7613 0.065 Uiso calc PR 0.50 . .
    C C7 0.2212(2) 0.2500 0.7954(2) 0.0406(8) Uani d S 1 . .
    C C8 0.18519(19) 0.1469(3) 0.8255(2) 0.0566(7) Uani d . 1 . .
    H H8A 0.2099 0.0775 0.8054 0.068 Uiso calc R 1 . .
    C C10 0.0727(2) 0.2500 0.9169(3) 0.0562(11) Uani d S 1 . .
    C C9 0.11146(19) 0.1480(3) 0.8863(2) 0.0624(8) Uani d . 1 . .
    H H9A 0.0874 0.0784 0.9071 0.075 Uiso calc R 1 . .
    C C11 -0.0088(3) 0.2500 0.9817(4) 0.0863(15) Uani d S 1 . .
    H H11A -0.0260 0.3279 0.9954 0.129 Uiso calc PR 0.50 . .
    H H11B 0.0023 0.2110 1.0450 0.129 Uiso calc PR 0.50 . .
    H H11C -0.0544 0.2111 0.9455 0.129 Uiso calc PR 0.50 . .
    B B1 0.3985(3) 0.2500 0.2064(4) 0.0572(12) Uani d S 1 . .
    F F3 0.48142(17) 0.2500 0.1644(2) 0.0831(8) Uani d S 1 . .
    F F1 0.38646(15) 0.1522(2) 0.2638(2) 0.1101(8) Uani d . 1 . .
    F F2 0.3400(2) 0.2500 0.1254(2) 0.0999(10) Uani d S 1 . .
loop_
    _atom_site_aniso_label
    _atom_site_aniso_U_11
    _atom_site_aniso_U_22
    _atom_site_aniso_U_33
    _atom_site_aniso_U_12
    _atom_site_aniso_U_13
    _atom_site_aniso_U_23
    O1 0.0597(17) 0.0518(15) 0.0479(15) 0.000 -0.0094(12) 0.000
    O2 0.0579(12) 0.0441(10) 0.0624(12) 0.0055(8) 0.0011(9) -0.0021(9)
    O3 0.0587(12) 0.0543(12) 0.0692(13) -0.0104(9) -0.0082(10) -0.0084(10)
    O4 0.0669(19) 0.080(2) 0.0418(15) 0.000 -0.0083(13) 0.000
    C5 0.0575(18) 0.0592(18) 0.0677(19) 0.0124(14) -0.0051(15) 0.0141(15)
    C3 0.074(2) 0.0441(16) 0.074(2) -0.0127(14) 0.0129(16) -0.0112(14)
    C4 0.071(2) 0.0456(16) 0.0688(19) 0.0061(14) 0.0090(16) -0.0020(14)
    C2 0.061(2) 0.080(2) 0.074(2) -0.0116(16) -0.0106(17) -0.0257(19)
    C6 0.0621(18) 0.0637(19) 0.0503(15) 0.0038(14) -0.0086(13) 0.0117(15)
    C1 0.070(2) 0.109(3) 0.0524(17) -0.0058(19) -0.0146(15) -0.020(2)
    N1 0.0446(17) 0.0441(16) 0.0411(16) 0.000 -0.0027(13) 0.000
    C7 0.0379(19) 0.047(2) 0.0374(18) 0.000 -0.0074(15) 0.000
    C8 0.0599(18) 0.0526(17) 0.0574(17) -0.0035(13) 0.0064(14) -0.0007(13)
    C10 0.040(2) 0.086(3) 0.042(2) 0.000 -0.0028(17) 0.000
    C9 0.0597(19) 0.068(2) 0.0599(17) -0.0157(15) 0.0048(14) 0.0030(15)
    C11 0.067(3) 0.122(4) 0.070(3) 0.000 0.009(3) 0.000
    B1 0.049(3) 0.047(3) 0.076(3) 0.000 -0.010(2) 0.000
    F3 0.0672(17) 0.0736(18) 0.109(2) 0.000 0.0040(15) 0.000
    F1 0.1019(17) 0.0984(17) 0.1301(18) -0.0018(13) 0.0172(14) 0.0433(15)
    F2 0.081(2) 0.114(2) 0.105(2) 0.000 -0.0178(17) 0.000
_geom_special_details
;
All esds (except the esd in the dihedral angle between two l.s. planes) are
estimated using the full covariance matrix. The cell esds are taken into
account individually in the estimation of esds in distances, angles and
torsion angles; correlations between esds in cell parameters are only used
when they are defined by crystal symmetry. An approximate (isotropic)
treatment of cell esds is used for estimating esds involving l.s. planes.
;
loop_
    _geom_bond_atom_site_label_1
    _geom_bond_atom_site_label_2
    _geom_bond_site_symmetry_2
    _geom_bond_distance
    _geom_bond_publ_flag
    O1 C6 7_565 1.419(3) ?
    O1 C6 . 1.419(3) ?
    O2 C5 . 1.431(3) ?
    O2 C4 . 1.431(3) ?
    O3 C2 . 1.423(3) ?
    O3 C3 . 1.436(4) ?
    O4 C1 . 1.436(4) ?
    O4 C1 7_565 1.436(4) ?
    C5 C6 . 1.486(4) ?
    C5 H5A . 0.9700 ?
    C5 H5B . 0.9700 ?
    C3 C4 . 1.480(4) ?
    C3 H3A . 0.9700 ?
    C3 H3B . 0.9700 ?
    C4 H4A . 0.9700 ?
    C4 H4B . 0.9700 ?
    C2 C1 . 1.487(5) ?
    C2 H2A . 0.9700 ?
    C2 H2B . 0.9700 ?
    C6 H6A . 0.9700 ?
    C6 H6B . 0.9700 ?
    C1 H1A . 0.9700 ?
    C1 H1B . 0.9700 ?
    N1 C7 . 1.465(4) ?
    N1 H1C . 0.8900 ?
    N1 H1D . 0.8900 ?
    N1 H1E . 0.8900 ?
    C7 C8 . 1.378(3) ?
    C7 C8 7_565 1.378(3) ?
    C8 C9 . 1.388(4) ?
    C8 H8A . 0.9300 ?
    C10 C9 7_565 1.386(4) ?
    C10 C9 . 1.386(4) ?
    C10 C11 . 1.517(6) ?
    C9 H9A . 0.9300 ?
    C11 H11A . 0.9600 ?
    C11 H11B . 0.9600 ?
    C11 H11C . 0.9600 ?
    B1 F1 . 1.374(4) ?
    B1 F1 7_565 1.374(4) ?
    B1 F3 . 1.392(5) ?
    B1 F2 . 1.393(5) ?
loop_
    _geom_angle_atom_site_label_1
    _geom_angle_atom_site_label_2
    _geom_angle_atom_site_label_3
    _geom_angle_site_symmetry_1
    _geom_angle_site_symmetry_3
    _geom_angle
    _geom_angle_publ_flag
    C6 O1 C6 7_565 . 113.0(3) ?
    C5 O2 C4 . . 111.7(2) ?
    C2 O3 C3 . . 113.2(2) ?
    C1 O4 C1 . 7_565 112.7(3) ?
    O2 C5 C6 . . 109.0(2) ?
    O2 C5 H5A . . 109.9 ?
    C6 C5 H5A . . 109.9 ?
    O2 C5 H5B . . 109.9 ?
    C6 C5 H5B . . 109.9 ?
    H5A C5 H5B . . 108.3 ?
    O3 C3 C4 . . 108.8(2) ?
    O3 C3 H3A . . 109.9 ?
    C4 C3 H3A . . 109.9 ?
    O3 C3 H3B . . 109.9 ?
    C4 C3 H3B . . 109.9 ?
    H3A C3 H3B . . 108.3 ?
    O2 C4 C3 . . 109.6(2) ?
    O2 C4 H4A . . 109.7 ?
    C3 C4 H4A . . 109.7 ?
    O2 C4 H4B . . 109.7 ?
    C3 C4 H4B . . 109.7 ?
    H4A C4 H4B . . 108.2 ?
    O3 C2 C1 . . 109.0(3) ?
    O3 C2 H2A . . 109.9 ?
    C1 C2 H2A . . 109.9 ?
    O3 C2 H2B . . 109.9 ?
    C1 C2 H2B . . 109.9 ?
    H2A C2 H2B . . 108.3 ?
    O1 C6 C5 . . 108.7(2) ?
    O1 C6 H6A . . 109.9 ?
    C5 C6 H6A . . 109.9 ?
    O1 C6 H6B . . 109.9 ?
    C5 C6 H6B . . 109.9 ?
    H6A C6 H6B . . 108.3 ?
    O4 C1 C2 . . 109.4(2) ?
    O4 C1 H1A . . 109.8 ?
    C2 C1 H1A . . 109.8 ?
    O4 C1 H1B . . 109.8 ?
    C2 C1 H1B . . 109.8 ?
    H1A C1 H1B . . 108.2 ?
    C7 N1 H1C . . 109.5 ?
    C7 N1 H1D . . 109.5 ?
    H1C N1 H1D . . 109.5 ?
    C7 N1 H1E . . 109.5 ?
    H1C N1 H1E . . 109.5 ?
    H1D N1 H1E . . 109.5 ?
    C8 C7 C8 . 7_565 120.7(3) ?
    C8 C7 N1 . . 119.65(17) ?
    C8 C7 N1 7_565 . 119.65(17) ?
    C7 C8 C9 . . 119.1(3) ?
    C7 C8 H8A . . 120.4 ?
    C9 C8 H8A . . 120.4 ?
    C9 C10 C9 7_565 . 117.4(4) ?
    C9 C10 C11 7_565 . 121.28(18) ?
    C9 C10 C11 . . 121.28(18) ?
    C10 C9 C8 . . 121.8(3) ?
    C10 C9 H9A . . 119.1 ?
    C8 C9 H9A . . 119.1 ?
    C10 C11 H11A . . 109.5 ?
    C10 C11 H11B . . 109.5 ?
    H11A C11 H11B . . 109.5 ?
    C10 C11 H11C . . 109.5 ?
    H11A C11 H11C . . 109.5 ?
    H11B C11 H11C . . 109.5 ?
    F1 B1 F1 . 7_565 111.6(4) ?
    F1 B1 F3 . . 109.9(2) ?
    F1 B1 F3 7_565 . 109.9(2) ?
    F1 B1 F2 . . 109.1(3) ?
    F1 B1 F2 7_565 . 109.1(3) ?
    F3 B1 F2 . . 107.3(4) ?
loop_
    _geom_hbond_atom_site_label_D
    _geom_hbond_atom_site_label_H
    _geom_hbond_atom_site_label_A
    _geom_hbond_site_symmetry_A
    _geom_hbond_distance_DH
    _geom_hbond_distance_HA
    _geom_hbond_distance_DA
    _geom_hbond_angle_DHA
    N1 H1C O2 7_565 0.89 2.21 2.958(2) 140.7
    N1 H1C O3 7_565 0.89 2.22 2.960(2) 140.3
    N1 H1D O4 . 0.89 2.16 2.887(4) 138.2
    N1 H1D O3 . 0.89 2.22 2.960(2) 141.0
    N1 H1E O1 . 0.89 2.18 2.920(4) 140.4
    N1 H1E O2 . 0.89 2.22 2.958(2) 139.7
data_global
_journal_date_recd_electronic     2010-05-17
_journal_date_accepted     2010-05-21
_journal_name_full     'Acta Crystallographica, Section E'
_journal_year     2010
_journal_volume     66
_journal_issue      6
_journal_page_first     o1478
_journal_page_last     o1478
_journal_paper_category     QO
_journal_coeditor_code     JH2160
_publ_contact_author_name     'Jia-Zhen,Ge*'
_publ_contact_author_address
;
Ordered Matter Science Research Center,
College of Chemistry and Chemical,
Engineering, Southeast UniVersity,
Nanjing 211189, People's Republic of China
;
_publ_contact_author_email     'gjz@seu.edu.cn'
_publ_contact_author_fax     '86-25-52090626'
_publ_contact_author_phone     '86-25-52090626'
_publ_section_title
;
4-Methylanilinium tetrafluoroborate 18-crown-6 clathrate
;
loop_
    _publ_author_name
    _publ_author_footnote
    _publ_author_address
    'Ge, Jia-Zhen' .
;
Ordered Matter Science Research Center,
College of Chemistry and Chemical,
Engineering, Southeast University,
Nanjing 211189, People's Republic of China
;
    'Zhao, Min-Min' .
;
Ordered Matter Science Research Center,
College of Chemistry and Chemical,
Engineering, Southeast University,
Nanjing 211189, People's Republic of China
;
