# Supplementary material for: 4-Methyl­anilinium tetra­fluoro­borate 18-crown-6 clathrate
Source: Acta Crystallogr Sect E Struct Rep Online. 2010 May 29;66(Pt 6):o1478. doi: 10.1107/S1600536810019033 (PMC2979430; doi:10.1107/S1600536810019033)
Supplement: Supplementary file 2 [file e-66-o1478-Isup2.hkl]

# 
# h,k,l, Fc-squared, Fo-squared, sigma(Fo-squared) and status flag 
# 
data_I
_shelx_title ' 1 in Pnma' 
_shelx_refln_list_code          4 
_shelx_F_calc_maximum      199.84 
_exptl_crystal_F_000       976.00 
_reflns_d_resolution_high  0.7700 
 
loop_ 
 _symmetry_equiv_pos_as_xyz 
 'x, y, z' 
 '-x+1/2, -y, z+1/2' 
 '-x, y+1/2, -z' 
 'x+1/2, -y+1/2, -z+1/2' 
 '-x, -y, -z' 
 'x-1/2, y, -z-1/2' 
 'x, -y-1/2, z' 
 '-x-1/2, y-1/2, z-1/2' 
 
_cell_length_a    15.4389 
_cell_length_b    11.6163 
_cell_length_c    13.0709 
_cell_angle_alpha  90.000 
_cell_angle_beta   90.000 
_cell_angle_gamma  90.000 
 
_shelx_F_squared_multiplier     1.000 
 
loop_ 
 _refln_index_h 
 _refln_index_k 
 _refln_index_l 
 _refln_F_squared_calc 
 _refln_F_squared_meas 
 _refln_F_squared_sigma 
 _refln_observed_status 
   4   0   0      919.12      795.34     42.28 o 
   6   0   0       34.79       61.19     12.61 o 
   8   0   0       14.65       17.85      3.59 o 
  10   0   0     6824.63     6515.15    229.24 o 
  12   0   0     1506.45     1473.69    100.32 o 
  14   0   0      542.69      508.93     48.96 o 
  16   0   0      172.73      155.59     29.20 o 
  18   0   0       39.72       91.84     37.52 o 
  20   0   0        1.90        2.85     15.61 o 
   2   1   0     1786.19     1907.34     34.92 o 
   4   1   0     9005.77     9103.36    127.35 o 
   6   1   0      116.53      102.12      3.40 o 
   8   1   0     5592.34     5700.32    120.20 o 
  10   1   0      393.12      400.39     16.55 o 
  12   1   0      745.24      673.57     28.68 o 
  14   1   0        9.71       11.67      9.98 o 
  16   1   0       12.41       11.19     15.02 o 
  18   1   0       73.91       48.42     15.52 o 
  20   1   0        1.16       11.48     18.03 o 
   0   2   0     1639.24     1760.81     80.67 o 
   2   2   0     2276.27     2354.92     79.93 o 
   4   2   0     1857.02     1904.30     47.65 o 
   6   2   0      683.67      672.91     12.68 o 
   8   2   0       23.06       21.61      4.07 o 
  10   2   0      508.55      445.38     19.21 o 
  12   2   0       25.49       38.74      8.66 o 
  14   2   0      248.82      260.37     24.47 o 
  16   2   0       12.92       -6.74     10.13 o 
  18   2   0       11.59       -0.60     13.67 o 
   2   3   0     3964.36     3765.86    115.81 o 
   4   3   0      982.56      960.20     21.90 o 
   6   3   0      212.62      256.29      8.27 o 
   8   3   0      950.89      940.82     27.21 o 
  10   3   0       82.84      113.12     13.02 o 
  12   3   0      121.46      116.82     11.40 o 
  14   3   0       39.61       42.92     12.68 o 
  16   3   0       20.00       32.00     12.67 o 
  18   3   0        0.15       -0.68      9.60 o 
   0   4   0     8698.60     9442.45    249.13 o 
   2   4   0      117.53      104.82      6.01 o 
   4   4   0     3305.63     3719.86     79.90 o 
   6   4   0      164.00      137.45      7.33 o 
   8   4   0       97.93      112.13      5.22 o 
  10   4   0       84.16       98.88      9.52 o 
  12   4   0        0.90        5.33      8.00 o 
  14   4   0      114.73      137.94     14.22 o 
  16   4   0       62.02       66.79     15.69 o 
  18   4   0        0.35      -12.31     14.56 o 
   2   5   0     1380.73     1534.09     32.90 o 
   4   5   0      546.37      682.92     19.17 o 
   6   5   0      463.66      551.84     16.34 o 
   8   5   0      580.30      587.40     18.91 o 
  10   5   0       18.44        9.98      6.50 o 
  12   5   0      992.12      939.88     46.01 o 
  14   5   0       45.06       32.20      9.59 o 
  16   5   0        8.30       13.46     10.96 o 
  18   5   0        7.63      -12.12     13.91 o 
   0   6   0     2016.25     2029.29     64.84 o 
   2   6   0       27.68       49.20      5.52 o 
   4   6   0     1962.09     2356.79     59.14 o 
   6   6   0      268.14      261.32     13.61 o 
   8   6   0      258.76      248.10     14.47 o 
  10   6   0       11.68       20.18      7.03 o 
  12   6   0       10.38       19.74      8.31 o 
  14   6   0      145.84      124.32     15.89 o 
  16   6   0       32.72       24.81     12.94 o 
  18   6   0        0.09       -9.72     15.77 o 
   2   7   0       83.38       71.36      4.55 o 
   4   7   0        4.56        3.19      2.95 o 
   6   7   0       35.05       46.00      7.68 o 
   8   7   0      255.12      204.74     14.48 o 
  10   7   0       40.44       46.41     10.44 o 
  12   7   0        0.65       -1.71      7.35 o 
  14   7   0       32.02       43.74     11.38 o 
  16   7   0        0.84       -9.57     11.84 o 
   0   8   0      517.31      518.98     23.69 o 
   2   8   0      120.59      132.44      6.58 o 
   4   8   0      134.77      122.18     13.15 o 
   6   8   0        0.09        4.00      5.97 o 
   8   8   0       12.53       23.58      4.94 o 
  10   8   0       59.45       46.54     14.29 o 
  12   8   0       10.91        9.19      7.81 o 
  14   8   0       23.78       12.34     11.89 o 
  16   8   0        0.15        5.14     15.10 o 
   2   9   0      613.05      663.04     28.88 o 
   4   9   0      322.40      280.17     16.15 o 
   6   9   0        0.00        6.53      6.80 o 
   8   9   0      220.20      187.81     13.41 o 
  10   9   0       18.50       31.16     11.39 o 
  12   9   0      235.22      280.43     30.24 o 
  14   9   0       16.82        2.07     10.62 o 
  16   9   0        0.88        2.15     20.30 o 
   0  10   0    10256.52     9575.87    652.96 o 
   2  10   0       25.68       26.11      8.45 o 
   4  10   0        5.25       16.68      7.20 o 
   6  10   0        5.25        8.93     12.66 o 
   8  10   0       28.47       28.96      7.81 o 
  10  10   0      463.59      501.10     40.34 o 
  12  10   0      153.77      161.40     24.54 o 
  14  10   0       74.64       43.60     18.34 o 
   2  11   0       61.21       59.77     12.19 o 
   4  11   0      170.23      154.45     14.68 o 
   6  11   0       16.36       20.58      7.90 o 
   8  11   0      133.68      120.61     16.12 o 
  10  11   0       26.20       12.75     12.12 o 
  12  11   0        0.64       13.99     12.65 o 
   0  12   0        5.44       -6.81     12.59 o 
   2  12   0        4.35        1.68      8.59 o 
   4  12   0       38.91       40.82     13.45 o 
   6  12   0        6.59       13.30     10.36 o 
   8  12   0        0.85       16.34     16.69 o 
  10  12   0       19.53       38.47     18.05 o 
  12  12   0        2.16       12.38     20.55 o 
   2  13   0      125.28      145.77     20.27 o 
   4  13   0        6.56        9.99     10.20 o 
   6  13   0        7.20        4.86      9.71 o 
   8  13   0        1.39        1.88     13.63 o 
  10  13   0        4.19       21.96     18.12 o 
   0  14   0       86.50      109.67     43.13 o 
   2  14   0        0.66        0.45     10.52 o 
   4  14   0        2.84       18.14     12.95 o 
   6  14   0       27.44       24.99     16.99 o 
   2  15   0        6.39        8.55     15.25 o 
   2   0   1      613.46      454.14     10.21 o 
   3   0   1     4595.15     4362.73    112.37 o 
   4   0   1      878.46      917.58     21.31 o 
   5   0   1     2143.74     1869.09     33.35 o 
   6   0   1     4441.66     4082.66     88.18 o 
   7   0   1        0.11       -0.22      1.51 o 
   8   0   1       11.62       18.19      4.87 o 
   9   0   1       84.44       80.14      7.55 o 
  10   0   1        0.84        4.95      2.69 o 
  11   0   1     2593.53     2460.71     80.47 o 
  12   0   1      306.86      229.14     13.01 o 
  13   0   1      220.92      184.64     20.04 o 
  14   0   1      114.96      109.00     16.91 o 
  15   0   1      506.64      469.17     34.96 o 
  16   0   1        0.04        3.94      9.37 o 
  17   0   1       20.31       19.61     11.10 o 
  18   0   1       75.67       83.14     20.00 o 
  19   0   1        0.82       -5.54     18.37 o 
  20   0   1       12.17       33.44     27.02 o 
   2   1   1      940.17      812.09     11.54 o 
   3   1   1    17983.70    18198.53    165.55 o 
   4   1   1     4931.66     4918.92     65.88 o 
   5   1   1      165.28      177.89      4.13 o 
   6   1   1        9.77        9.82      1.66 o 
   7   1   1      943.16      767.29     13.76 o 
   8   1   1     2150.08     2126.03     37.96 o 
   9   1   1      116.34      121.00      4.59 o 
  10   1   1        0.42        9.24      3.54 o 
  11   1   1       34.58       34.00      6.30 o 
  12   1   1      419.33      362.60     14.75 o 
  13   1   1      181.81      174.89     10.19 o 
  14   1   1        7.59       26.21     11.34 o 
  15   1   1       85.80      109.17     11.57 o 
  16   1   1        0.05        0.03      6.49 o 
  17   1   1        0.19       -4.20      7.16 o 
  18   1   1        2.51       -2.58      8.15 o 
  19   1   1        3.68       23.63     12.38 o 
   1   2   1       36.22       39.92      1.18 o 
   2   2   1    26384.09    27554.12    326.91 o 
   3   2   1     2915.59     3043.38     34.90 o 
   4   2   1      190.23      153.25      4.50 o 
   5   2   1     1541.61     1497.42     16.59 o 
   6   2   1      765.67      701.42     20.61 o 
   7   2   1      112.55      126.83      4.93 o 
   8   2   1      658.19      725.46     15.23 o 
   9   2   1      241.47      222.27      6.91 o 
  10   2   1      184.46      189.89      7.08 o 
  11   2   1        1.11       10.96      7.23 o 
  12   2   1      913.55      845.85     25.65 o 
  13   2   1      112.98      110.76      7.55 o 
  14   2   1       98.02      114.36     10.23 o 
  15   2   1        0.44       23.42      8.01 o 
  16   2   1       32.87       28.17     10.79 o 
  17   2   1       16.46       15.21      7.97 o 
  18   2   1        1.04        9.23      8.36 o 
  19   2   1        2.77       11.79     10.12 o 
   0   3   1      173.59      261.87      8.59 o 
   1   3   1      500.77      449.72      7.76 o 
   2   3   1     2267.41     2087.90     24.15 o 
   3   3   1      566.50      494.97      8.22 o 
   4   3   1        0.60        2.90      1.47 o 
   5   3   1       68.02       68.27      3.40 o 
   6   3   1     1012.08      985.69     22.83 o 
   7   3   1      157.37      151.99      4.99 o 
   8   3   1      501.41      431.48     10.37 o 
   9   3   1        7.28       14.92      5.57 o 
  10   3   1       31.56       30.85      6.29 o 
  11   3   1       76.34       74.03      5.84 o 
  12   3   1        7.27       12.00      5.57 o 
  13   3   1       61.74       64.02      7.67 o 
  14   3   1       78.18       68.80      7.05 o 
  15   3   1       41.56       58.34      9.98 o 
  16   3   1        4.74        3.28      6.56 o 
  17   3   1        0.12        6.33      6.88 o 
  18   3   1        2.53       12.62      9.06 o 
  19   3   1        0.35       10.18      9.52 o 
   1   4   1      161.82      127.87      4.44 o 
   2   4   1     4977.52     5144.63     58.04 o 
   3   4   1      960.26     1006.10     16.55 o 
   4   4   1        0.55        8.68      3.09 o 
   5   4   1       48.63       48.88      2.79 o 
   6   4   1      440.01      535.28     11.19 o 
   7   4   1      155.58      147.94      6.82 o 
   8   4   1      426.16      441.67     13.19 o 
   9   4   1       36.24       24.61      5.22 o 
  10   4   1       16.25       41.90      5.27 o 
  11   4   1       11.06       11.73      4.89 o 
  12   4   1      538.15      563.70     20.88 o 
  13   4   1       18.66       23.36      6.48 o 
  14   4   1      374.34      401.87     18.12 o 
  15   4   1       57.75       64.19      9.42 o 
  16   4   1       13.20       56.16     20.48 o 
  17   4   1        5.47        2.49      7.25 o 
  18   4   1        2.03        8.18      8.36 o 
  19   4   1        2.29        6.27      9.15 o 
   0   5   1     2243.98     2414.68     52.05 o 
   1   5   1      386.83      418.82      8.65 o 
   2   5   1      170.85      138.13      5.39 o 
   3   5   1     1324.46     1352.77     20.98 o 
   4   5   1       38.86       43.19      2.66 o 
   5   5   1        1.80        4.85      2.63 o 
   6   5   1     1107.07     1244.97     25.04 o 
   7   5   1        1.27        3.05      2.46 o 
   8   5   1       79.84       98.07      5.62 o 
   9   5   1      163.86      159.94      7.73 o 
  10   5   1       50.53       68.89      6.20 o 
  11   5   1      205.91      211.53     11.33 o 
  12   5   1      533.61      546.89     21.22 o 
  13   5   1       60.08       74.00      7.97 o 
  14   5   1       88.59       73.98      8.42 o 
  15   5   1       10.06        7.65      6.05 o 
  16   5   1       18.40       19.38      8.44 o 
  17   5   1        0.03        8.00      8.20 o 
  18   5   1        0.39        3.92      7.97 o 
   1   6   1       14.64       10.80      2.58 o 
   2   6   1      742.99      831.35     13.29 o 
   3   6   1       97.91      108.89      3.84 o 
   4   6   1      139.29      129.90      4.16 o 
   5   6   1       21.89       28.43      2.94 o 
   6   6   1       35.55       50.53      3.75 o 
   7   6   1       82.32       78.12      4.47 o 
   8   6   1       45.53       49.88      3.56 o 
   9   6   1        1.93       -2.64      3.11 o 
  10   6   1       25.67       39.89      8.55 o 
  11   6   1        0.08        7.25      4.55 o 
  12   6   1      143.81      141.09     10.39 o 
  13   6   1       15.23       30.48      7.37 o 
  14   6   1      115.99      100.80     10.41 o 
  15   6   1       11.95       21.26      6.97 o 
  16   6   1        2.04        5.77      7.19 o 
  17   6   1        0.08       12.58      8.74 o 
  18   6   1        0.00       -0.24      9.36 o 
   0   7   1      443.30      401.75     11.37 o 
   1   7   1      380.47      352.76      7.34 o 
   2   7   1      221.85      219.77      6.65 o 
   3   7   1       65.21       74.58      4.05 o 
   4   7   1       72.11       63.35      3.92 o 
   5   7   1        5.52       18.86      2.94 o 
   6   7   1      121.25      115.92      6.31 o 
   7   7   1       88.02      110.83      7.30 o 
   8   7   1      131.14      125.49      8.62 o 
   9   7   1       17.21       23.01      7.08 o 
  10   7   1       40.31       54.18      7.51 o 
  11   7   1        9.46       19.91      5.88 o 
  12   7   1        7.85       18.86      7.85 o 
  13   7   1       25.45       16.84      6.53 o 
  14   7   1       94.83      104.60     11.10 o 
  15   7   1        4.71       -3.10      6.12 o 
  16   7   1        2.99        6.64      8.38 o 
  17   7   1        1.81        7.45     10.45 o 
   1   8   1      146.16      149.35      6.26 o 
   2   8   1     1230.71     1195.24     27.17 o 
   3   8   1      119.30      122.11      5.80 o 
   4   8   1       43.73       47.40      4.30 o 
   5   8   1      141.83      148.97      6.82 o 
   6   8   1       12.47       20.35      5.09 o 
   7   8   1       34.50       39.73      6.96 o 
   8   8   1       89.74       96.31      7.57 o 
   9   8   1        5.38       15.22      6.50 o 
  10   8   1        8.24       13.41      6.20 o 
  11   8   1        0.02        2.28      5.18 o 
  12   8   1      149.50      207.43     14.66 o 
  13   8   1       17.73       12.44      6.88 o 
  14   8   1       33.54       50.11     10.80 o 
  15   8   1        2.66        7.23      8.47 o 
  16   8   1        3.73       10.89      9.83 o 
   0   9   1     1000.52      891.07     34.34 o 
   1   9   1        7.19       10.15      4.65 o 
   2   9   1      134.97      127.84      7.22 o 
   3   9   1      818.83      780.86     20.77 o 
   4   9   1       13.77       25.90      6.56 o 
   5   9   1        4.07        6.48      3.29 o 
   6   9   1        0.01        0.73      3.06 o 
   7   9   1       14.49       31.61      6.93 o 
   8   9   1      124.89      126.13      9.70 o 
   9   9   1       34.17       45.55      7.30 o 
  10   9   1       21.84        8.47      6.44 o 
  11   9   1        3.54        4.24      6.06 o 
  12   9   1      115.92      113.64     13.51 o 
  13   9   1        6.74       12.63      8.34 o 
  14   9   1       21.60        7.75      7.98 o 
  15   9   1       11.55       16.00     10.23 o 
  16   9   1        1.13       19.40     12.88 o 
   1  10   1       30.91       36.94      5.88 o 
   2  10   1       34.82       50.42      6.81 o 
   3  10   1      276.59      282.79     12.53 o 
   4  10   1       30.88       37.16      7.83 o 
   5  10   1       11.80       25.38      5.93 o 
   6  10   1      122.49      127.85      9.20 o 
   7  10   1        4.71        4.18      4.78 o 
   8  10   1        1.36       -1.95      4.68 o 
   9  10   1        0.00       13.52      5.95 o 
  10  10   1        1.56        5.11      6.46 o 
  11  10   1      151.71      129.96     14.15 o 
  12  10   1       40.31       31.21      9.52 o 
  13  10   1       13.58        6.20      8.34 o 
  14  10   1       10.50       13.30      9.53 o 
   0  11   1       19.12       43.11     13.38 o 
   1  11   1       26.44       27.09      7.38 o 
   2  11   1        9.38        8.70      6.09 o 
   3  11   1       73.18       71.38      8.95 o 
   4  11   1      225.01      196.05     13.49 o 
   5  11   1        1.08        0.39      5.31 o 
   6  11   1        2.12        5.48      5.26 o 
   7  11   1       47.50       61.29      9.51 o 
   8  11   1       63.16       57.40      9.42 o 
   9  11   1        0.34        8.57      8.42 o 
  10  11   1       10.79       27.76      9.52 o 
  11  11   1        0.07       25.25     13.33 o 
  12  11   1       12.62        6.82      8.40 o 
  13  11   1       19.14       25.54     12.20 o 
   1  12   1        2.49       13.58      8.34 o 
   2  12   1      248.49      222.27     15.75 o 
   3  12   1        7.83       13.39      7.17 o 
   4  12   1       22.48       22.46      8.08 o 
   5  12   1       24.61       27.00      8.52 o 
   6  12   1       14.57        3.94      6.66 o 
   7  12   1        0.90       19.08      7.75 o 
   8  12   1       59.97       24.51     10.46 o 
   9  12   1        1.39       -1.39      9.32 o 
  10  12   1       11.45       15.87     10.39 o 
  11  12   1        1.60        0.22      9.06 o 
  12  12   1       42.38       11.79     18.95 o 
   0  13   1       27.46       28.43     13.25 o 
   1  13   1        0.76        0.58      6.54 o 
   2  13   1       25.23       24.38      8.65 o 
   3  13   1        0.96        3.48      7.06 o 
   4  13   1        4.31        3.45      6.84 o 
   5  13   1        6.52       16.33      9.43 o 
   6  13   1        9.37        9.01      8.11 o 
   7  13   1        1.70        0.38      8.57 o 
   8  13   1        6.37       14.70      9.97 o 
   9  13   1        0.02        6.48     10.13 o 
  10  13   1        2.79       21.28     19.66 o 
   1  14   1        4.52       11.37      8.56 o 
   2  14   1       41.59       55.20     12.05 o 
   3  14   1        3.16        9.28      8.58 o 
   4  14   1        0.16       20.05     10.32 o 
   5  14   1        1.46        1.75      8.50 o 
   6  14   1        0.79        6.46      9.84 o 
   7  14   1        1.39        7.44     10.50 o 
   0  15   1        0.20       35.82     35.06 o 
   1  15   1        3.84      -10.27     21.37 o 
   0   0   2    10213.86     9718.42    287.00 o 
   1   0   2     1296.64     1163.19     31.03 o 
   2   0   2     5207.59     5176.32     63.44 o 
   3   0   2    15748.09    16088.50    258.77 o 
   4   0   2    24880.30    24227.35    520.38 o 
   5   0   2     4739.30     4713.11     97.86 o 
   6   0   2      163.61      131.75      5.69 o 
   7   0   2      880.90      901.00     20.93 o 
   8   0   2      553.79      470.87     12.27 o 
   9   0   2     1098.57      987.38     24.31 o 
  10   0   2     1247.47     1214.78     51.77 o 
  11   0   2       38.14       25.26     12.24 o 
  12   0   2       21.17       16.35      7.27 o 
  13   0   2        0.64       12.52     10.70 o 
  14   0   2      830.21      826.82     49.26 o 
  15   0   2       94.74      105.48     16.68 o 
  16   0   2        0.93       40.04     15.42 o 
  17   0   2       42.23       69.13     17.22 o 
  18   0   2        0.13        8.40     12.78 o 
  19   0   2        2.32       -8.75     11.37 o 
   1   1   2      429.70      402.21      6.87 o 
   2   1   2     6369.41     6902.15     69.79 o 
   3   1   2     6206.94     6347.11     75.70 o 
   4   1   2       34.74       35.67      2.63 o 
   5   1   2      216.35      159.53      4.04 o 
   6   1   2       18.65       22.71      3.37 o 
   7   1   2       25.86       18.18      2.66 o 
   8   1   2     1292.01     1291.31     26.52 o 
   9   1   2      177.08      196.67      7.19 o 
  10   1   2      696.66      652.65     15.70 o 
  11   1   2      398.76      361.59     11.54 o 
  12   1   2        2.73        2.79      2.84 o 
  13   1   2      112.10       99.13     10.51 o 
  14   1   2        0.00        7.55      6.01 o 
  15   1   2       37.24       38.15     10.42 o 
  16   1   2        0.02       11.04      8.79 o 
  17   1   2        6.61       12.63      7.55 o 
  18   1   2        4.40        9.50      8.50 o 
  19   1   2        0.06        6.85      8.99 o 
   0   2   2      479.56      382.00     11.31 o 
   1   2   2     4972.56     5097.06     65.29 o 
   2   2   2     6048.96     5957.19     69.62 o 
   3   2   2      817.08      905.65     15.07 o 
   4   2   2      833.02      876.19     13.36 o 
   5   2   2      393.09      389.49      6.41 o 
   6   2   2      389.74      444.37      9.61 o 
   7   2   2       44.90       64.74      3.55 o 
   8   2   2      452.24      586.67     14.21 o 
   9   2   2     1553.10     1651.36     35.07 o 
  10   2   2        9.81        8.78      3.04 o 
  11   2   2        0.36       -2.98      2.98 o 
  12   2   2       69.68       74.74      6.01 o 
  13   2   2      194.23      183.57      9.73 o 
  14   2   2       38.18       49.12      6.91 o 
  15   2   2       69.22       68.97     10.11 o 
  16   2   2        0.03       11.65      7.18 o 
  17   2   2        1.26        0.32      6.73 o 
  18   2   2        3.43       11.46      8.97 o 
  19   2   2        0.82        5.05      9.39 o 
   1   3   2     6350.52     5526.57     54.61 o 
   2   3   2      746.93      827.88     11.44 o 
   3   3   2       46.20       44.20      2.11 o 
   4   3   2      304.08      323.59      6.16 o 
   5   3   2       43.71       40.21      2.80 o 
   6   3   2     1316.79     1514.66     24.57 o 
   7   3   2      425.02      409.32      9.88 o 
   8   3   2        0.84        8.31      4.02 o 
   9   3   2        0.07        5.23      2.89 o 
  10   3   2      308.01      301.69     10.09 o 
  11   3   2       85.81       82.76      7.21 o 
  12   3   2       92.16       91.46      7.06 o 
  13   3   2       72.35       77.48      6.74 o 
  14   3   2       50.32       49.56      6.86 o 
  15   3   2       98.57      108.68     10.80 o 
  16   3   2       30.37       58.51     11.15 o 
  17   3   2        1.48       13.30      8.12 o 
  18   3   2        7.84       18.42      9.70 o 
  19   3   2        2.97       32.99     13.99 o 
   0   4   2      616.32      720.23     14.57 o 
   1   4   2     6344.88     6318.52     97.50 o 
   2   4   2      283.94      263.71      5.94 o 
   3   4   2      168.92      237.32      5.36 o 
   4   4   2      143.06      157.36      4.12 o 
   5   4   2      408.76      452.35      9.63 o 
   6   4   2       55.72       50.18      2.79 o 
   7   4   2      190.86      238.80      8.10 o 
   8   4   2        1.73        2.30      2.54 o 
   9   4   2       32.47       36.94      5.44 o 
  10   4   2       11.05       11.75      3.77 o 
  11   4   2      275.02      279.09     12.32 o 
  12   4   2       93.94       96.07      7.65 o 
  13   4   2       69.30       99.46      8.25 o 
  14   4   2       28.46       29.96      7.60 o 
  15   4   2        3.04       13.36      6.90 o 
  16   4   2       68.53       72.53     11.17 o 
  17   4   2        0.57       12.71     10.19 o 
  18   4   2        3.05       18.24      9.54 o 
  19   4   2        0.65        8.18      9.30 o 
   1   5   2      141.20      221.60      5.78 o 
   2   5   2       22.86       49.08      3.94 o 
   3   5   2      296.56      333.39     10.77 o 
   4   5   2      106.54      125.19      7.00 o 
   5   5   2      491.33      535.30     10.98 o 
   6   5   2      856.58      987.47     20.58 o 
   7   5   2        5.35        2.85      2.61 o 
   8   5   2       39.58       58.42      4.63 o 
   9   5   2       54.61       57.42      4.92 o 
  10   5   2        4.44        7.36      3.26 o 
  11   5   2        0.00        5.49      5.27 o 
  12   5   2       17.99       10.00      5.42 o 
  13   5   2      146.86      235.82     21.88 o 
  14   5   2        0.16        6.93      6.83 o 
  15   5   2       99.83       85.10      9.36 o 
  16   5   2        0.28       12.35      8.04 o 
  17   5   2       46.00       37.29     10.28 o 
  18   5   2        2.94       16.77      9.73 o 
   0   6   2      126.84      153.73      9.61 o 
   1   6   2     2644.70     2712.17     51.40 o 
   2   6   2        0.87        2.86      2.73 o 
   3   6   2       13.85        4.86      2.44 o 
   4   6   2      742.83      784.71     14.74 o 
   5   6   2      395.76      432.11     10.88 o 
   6   6   2        5.71        8.52      2.49 o 
   7   6   2       29.63       40.57      3.71 o 
   8   6   2       36.47       45.34      4.73 o 
   9   6   2       10.12       22.18      3.92 o 
  10   6   2        0.01        2.64      3.26 o 
  11   6   2      211.33      220.43     14.25 o 
  12   6   2       11.38       43.21     11.64 o 
  13   6   2      100.79      125.35     10.45 o 
  14   6   2        2.87       10.00      5.98 o 
  15   6   2       13.87       11.84      6.37 o 
  16   6   2       32.91       26.89      9.06 o 
  17   6   2        3.58        7.85      9.81 o 
  18   6   2        0.00        6.64     10.26 o 
   1   7   2     1047.76      907.29     19.63 o 
   2   7   2        7.86        5.92      2.39 o 
   3   7   2       23.97       33.14      3.55 o 
   4   7   2       84.42       95.99      5.17 o 
   5   7   2      118.02      104.27      7.74 o 
   6   7   2      429.65      403.92     13.47 o 
   7   7   2      103.63       99.70      5.94 o 
   8   7   2       11.66       11.61      3.19 o 
   9   7   2       84.07       76.01      5.83 o 
  10   7   2      148.80      118.63      7.61 o 
  11   7   2        0.93       12.41      4.96 o 
  12   7   2       14.65       24.24      6.28 o 
  13   7   2       12.51       18.55      6.26 o 
  14   7   2       18.01       19.29      7.11 o 
  15   7   2       37.15       41.03      9.94 o 
  16   7   2       30.53       28.38     10.39 o 
  17   7   2        0.16       -5.91     11.45 o 
   0   8   2        0.95        5.49      4.43 o 
   1   8   2      534.86      458.17     16.71 o 
   2   8   2      115.59      107.44      6.41 o 
   3   8   2       25.00       15.92      4.04 o 
   4   8   2       45.06       53.79      4.50 o 
   5   8   2       12.29       25.46      5.82 o 
   6   8   2       20.29        9.97      3.85 o 
   7   8   2       40.42       31.74      4.94 o 
   8   8   2       36.55       20.60      6.87 o 
   9   8   2      187.09      155.47     10.19 o 
  10   8   2        7.87       22.65      6.70 o 
  11   8   2        3.84       19.48      7.01 o 
  12   8   2       38.85       55.46      9.85 o 
  13   8   2       40.86       47.01      9.14 o 
  14   8   2        8.04       11.27      7.82 o 
  15   8   2       38.74       49.58     11.76 o 
  16   8   2        0.23       13.20     10.62 o 
   1   9   2        4.16       -1.10      3.31 o 
   2   9   2      506.99      509.96     19.34 o 
   3   9   2      513.71      500.27     15.30 o 
   4   9   2       24.18       35.82      4.33 o 
   5   9   2      122.87      138.05      7.82 o 
   6   9   2       28.92       29.83      4.77 o 
   7   9   2        3.87        4.10      3.66 o 
   8   9   2      139.17      148.90      8.71 o 
   9   9   2       10.47       11.58      4.98 o 
  10   9   2      116.46      145.10     11.33 o 
  11   9   2      142.36      132.03     14.57 o 
  12   9   2       13.42        8.65      7.64 o 
  13   9   2        1.38        1.94      7.32 o 
  14   9   2        0.03       16.59      9.61 o 
  15   9   2       21.21        9.01      9.60 o 
   0  10   2      449.37      462.68     23.25 o 
   1  10   2       24.62       39.86      5.89 o 
   2  10   2       71.59       58.70      5.81 o 
   3  10   2      273.99      266.72     11.94 o 
   4  10   2      312.27      298.04     13.06 o 
   5  10   2      120.26      129.85      9.01 o 
   6  10   2        9.47        2.54      5.61 o 
   7  10   2        0.10        2.93      5.48 o 
   8  10   2       11.11       20.20      5.95 o 
   9  10   2      120.98      155.47     14.33 o 
  10  10   2      113.29      138.33     14.15 o 
  11  10   2        0.01        1.37      6.39 o 
  12  10   2        0.08       -0.45      6.89 o 
  13  10   2        2.00       12.09      8.98 o 
  14  10   2       54.04       51.91     11.72 o 
   1  11   2        0.04        3.98      5.50 o 
   2  11   2        0.32        6.73      6.60 o 
   3  11   2       23.65       19.06      6.25 o 
   4  11   2        0.21        9.52      6.10 o 
   5  11   2       20.40        5.65      5.82 o 
   6  11   2        7.14        9.16      6.01 o 
   7  11   2        3.51       18.77      6.98 o 
   8  11   2        3.83       -0.75      5.73 o 
   9  11   2       50.76       43.86      9.84 o 
  10  11   2        0.43       20.79     12.28 o 
  11  11   2        1.85       14.67      8.60 o 
  12  11   2        0.59        9.82      9.33 o 
  13  11   2        8.12        7.24      9.84 o 
   0  12   2        0.28       -5.65      9.70 o 
   1  12   2       43.41       53.80     10.12 o 
   2  12   2       82.27       89.13     11.48 o 
   3  12   2       16.68        6.57      7.17 o 
   4  12   2       53.58       59.68     10.83 o 
   5  12   2        5.31        2.59      5.94 o 
   6  12   2       15.25       11.14      6.65 o 
   7  12   2        1.46        4.00      6.21 o 
   8  12   2       14.34        5.66      8.52 o 
   9  12   2       40.41       33.99     11.02 o 
  10  12   2        0.42       14.48     10.03 o 
  11  12   2        0.37       13.67     11.40 o 
   1  13   2       23.93       20.13      8.78 o 
   2  13   2       66.73       71.07     11.65 o 
   3  13   2        0.27        8.82      7.92 o 
   4  13   2        0.00       -1.70      6.84 o 
   5  13   2        4.98       12.90      8.28 o 
   6  13   2        0.04       -1.75      6.78 o 
   7  13   2        0.02       26.45     11.76 o 
   8  13   2        6.67       -3.25      9.72 o 
   9  13   2        0.00       -3.52      9.88 o 
   0  14   2       37.47       42.62     19.35 o 
   1  14   2        9.98       15.72      9.17 o 
   2  14   2       10.00       14.43     10.18 o 
   3  14   2        3.25        0.68      7.78 o 
   4  14   2        2.51       17.53      9.39 o 
   5  14   2        0.96        0.90      8.11 o 
   6  14   2       15.27       16.77     11.55 o 
   7  14   2        0.67       39.51     39.51 o 
   1   0   3     2353.68     2321.58     50.31 o 
   2   0   3      298.20      242.00      7.09 o 
   3   0   3    39935.66    38568.94    800.42 o 
   4   0   3      324.61      426.46     11.93 o 
   5   0   3     1729.75     1988.19     41.23 o 
   6   0   3     3799.01     4451.40     97.30 o 
   7   0   3     9743.65     9580.29    378.26 o 
   8   0   3     1081.43     1141.39     31.59 o 
   9   0   3     1154.94     1047.73     31.01 o 
  10   0   3       95.62       98.49      5.40 o 
  11   0   3        0.27        4.34      8.26 o 
  12   0   3       49.31       42.23     11.62 o 
  13   0   3       20.70       22.42      6.79 o 
  14   0   3       87.34      102.07     15.64 o 
  15   0   3       31.72       47.10     12.56 o 
  16   0   3        0.85       -3.47     16.13 o 
  17   0   3       44.02       15.00     11.25 o 
  18   0   3        0.53       32.39     20.44 o 
  19   0   3        0.00      -11.83     13.96 o 
   0   1   3     7917.09     8387.22    114.96 o 
   1   1   3    19617.24    19366.39    262.60 o 
   2   1   3     9764.39     9469.22     97.70 o 
   3   1   3        1.70        3.05      1.93 o 
   4   1   3     1436.37     1351.33     19.01 o 
   5   1   3     1549.21     1554.17     22.88 o 
   6   1   3     2099.96     2001.69     32.13 o 
   7   1   3     1218.50     1081.27     18.54 o 
   8   1   3      219.58      171.85      4.92 o 
   9   1   3      188.53      195.92      7.87 o 
  10   1   3       97.23       85.71      4.88 o 
  11   1   3      400.44      407.51     15.03 o 
  12   1   3       90.01      109.61      9.56 o 
  13   1   3       94.30       88.34      6.87 o 
  14   1   3       76.95       84.06      9.78 o 
  15   1   3       18.04       40.76      8.62 o 
  16   1   3        1.36       -5.31      6.87 o 
  17   1   3       40.49       30.51      9.79 o 
  18   1   3        0.02        4.03      8.35 o 
  19   1   3       17.40       18.65     10.56 o 
   1   2   3     1893.98     1765.79     21.11 o 
   2   2   3      188.95      229.09      3.81 o 
   3   2   3      268.40      337.83      5.71 o 
   4   2   3     5291.08     5168.04     79.62 o 
   5   2   3      712.67      678.21     11.08 o 
   6   2   3     2818.52     2734.17     44.59 o 
   7   2   3      241.03      241.39      6.20 o 
   8   2   3      287.34      260.68      7.78 o 
   9   2   3      323.67      287.17      9.13 o 
  10   2   3      655.18      616.25     16.48 o 
  11   2   3       96.24       92.34      6.35 o 
  12   2   3        9.18       14.94      3.98 o 
  13   2   3       18.84       15.90      5.42 o 
  14   2   3      109.78      130.69     10.06 o 
  15   2   3        0.00        2.01      6.52 o 
  16   2   3      232.29      199.94     16.80 o 
  17   2   3        2.78       16.65      8.17 o 
  18   2   3        1.93        1.61      7.70 o 
  19   2   3        0.10        8.29      9.12 o 
   0   3   3     3732.34     3225.42     57.83 o 
   1   3   3     1328.47     1331.53     18.04 o 
   2   3   3     2109.60     2169.33     30.46 o 
   3   3   3        0.05        7.81      1.61 o 
   4   3   3        1.03        1.23      2.11 o 
   5   3   3      348.97      349.71      7.05 o 
   6   3   3      242.32      251.92      6.64 o 
   7   3   3      314.31      262.43     10.78 o 
   8   3   3       64.42       58.57      5.02 o 
   9   3   3      370.13      398.65     12.17 o 
  10   3   3       87.97       90.22      5.99 o 
  11   3   3       42.15       45.31      4.98 o 
  12   3   3      155.88      144.74      8.95 o 
  13   3   3       22.59       34.36      7.07 o 
  14   3   3        5.01       17.19      7.46 o 
  15   3   3       80.72       79.83     11.36 o 
  16   3   3       15.22       14.23      8.14 o 
  17   3   3        3.13        5.65      9.08 o 
  18   3   3        2.70        2.93      7.99 o 
  19   3   3        0.71        4.22      9.02 o 
   1   4   3     7498.31     7200.58    116.12 o 
   2   4   3     3537.12     3395.84     45.96 o 
   3   4   3      254.81      220.98      6.22 o 
   4   4   3        0.10        0.16      2.26 o 
   5   4   3        1.91        8.02      2.46 o 
   6   4   3        1.39        4.00      1.90 o 
   7   4   3      815.14      816.21     16.80 o 
   8   4   3       36.88       51.02      4.68 o 
   9   4   3       10.29       11.37      3.63 o 
  10   4   3       32.84       44.19      5.04 o 
  11   4   3      137.24      146.88      8.19 o 
  12   4   3        8.68       15.60      4.99 o 
  13   4   3      111.64      111.55      9.09 o 
  14   4   3        5.02        0.38      4.53 o 
  15   4   3       44.37       42.90      9.10 o 
  16   4   3        0.00        7.13      6.99 o 
  17   4   3        7.87        9.17      8.61 o 
  18   4   3        0.58        9.37      8.60 o 
  19   4   3        0.01       27.49     15.75 o 
   0   5   3      566.85      496.26     10.58 o 
   1   5   3     2007.69     1959.08     33.51 o 
   2   5   3     1984.40     2072.89     38.60 o 
   3   5   3     1992.63     1859.86     34.63 o 
   4   5   3     2634.77     2805.66     49.60 o 
   5   5   3      797.65      882.84     17.39 o 
   6   5   3        1.65        2.27      2.13 o 
   7   5   3        0.65        5.56      3.23 o 
   8   5   3      893.11      849.64     18.90 o 
   9   5   3      321.33      300.29     10.77 o 
  10   5   3        0.58       -0.26      3.92 o 
  11   5   3      186.83      178.00      9.50 o 
  12   5   3       64.09       71.60      7.37 o 
  13   5   3      117.49      124.82      9.98 o 
  14   5   3      160.61      172.06     11.59 o 
  15   5   3       30.06       47.23      8.99 o 
  16   5   3        0.23       10.45      7.74 o 
  17   5   3       54.61       53.77     11.04 o 
  18   5   3        8.65        1.26      8.75 o 
   1   6   3     1668.19     1677.34     30.66 o 
   2   6   3      667.58      626.70     13.97 o 
   3   6   3      545.72      518.30     12.49 o 
   4   6   3        5.69        0.83      2.55 o 
   5   6   3        0.74        9.15      3.80 o 
   6   6   3       61.42       81.01      4.74 o 
   7   6   3      341.32      306.55      9.52 o 
   8   6   3        3.35        3.43      3.00 o 
   9   6   3       15.94       22.85      5.41 o 
  10   6   3        3.36        6.31      5.01 o 
  11   6   3       40.24       53.08      6.63 o 
  12   6   3        8.41       17.84      7.20 o 
  13   6   3       16.51       12.49      5.87 o 
  14   6   3        1.07       -1.56      5.46 o 
  15   6   3        9.10       12.12      6.66 o 
  16   6   3       14.48       11.68      8.80 o 
  17   6   3        0.15        7.56      9.79 o 
  18   6   3        0.04        7.81     12.70 o 
   0   7   3      361.99      323.39     15.02 o 
   1   7   3        0.08        4.32      2.66 o 
   2   7   3      890.68      861.75     20.55 o 
   3   7   3       57.36       86.26      6.26 o 
   4   7   3      162.69      139.17      6.13 o 
   5   7   3       40.35       40.59      4.24 o 
   6   7   3      185.49      197.60      8.26 o 
   7   7   3      111.49      128.75      6.86 o 
   8   7   3      113.43      125.24      7.42 o 
   9   7   3       55.03       60.67      5.88 o 
  10   7   3       25.05       18.79      4.39 o 
  11   7   3        6.96        9.03      5.09 o 
  12   7   3       37.79       17.21      6.13 o 
  13   7   3       18.51       14.10      7.08 o 
  14   7   3        8.70       20.85      8.00 o 
  15   7   3       19.11       33.35      8.53 o 
  16   7   3        4.92       14.06      8.74 o 
  17   7   3        0.04        4.66     11.34 o 
   1   8   3      369.68      394.37     14.99 o 
   2   8   3        0.13        1.13      2.59 o 
   3   8   3        2.61        6.00      3.72 o 
   4   8   3      453.24      424.55     14.54 o 
   5   8   3        3.67        5.29      3.31 o 
   6   8   3      161.47      160.49      9.72 o 
   7   8   3       35.95       44.38      6.25 o 
   8   8   3        4.72       16.75      4.29 o 
   9   8   3       19.53       12.76      6.85 o 
  10   8   3       24.15       59.13      7.10 o 
  11   8   3       35.06       64.04      9.76 o 
  12   8   3        0.61       17.28      7.32 o 
  13   8   3        4.77       13.20      8.70 o 
  14   8   3       39.48       36.32      9.83 o 
  15   8   3        3.63        9.40      8.67 o 
  16   8   3       48.69       47.78     15.08 o 
   0   9   3      189.51      220.87     18.84 o 
   1   9   3      630.73      639.93     22.73 o 
   2   9   3      106.86      115.00      7.18 o 
   3   9   3      128.44      119.16      7.04 o 
   4   9   3        0.36        3.55      4.65 o 
   5   9   3      135.20      116.91      7.11 o 
   6   9   3       11.67       23.68      4.52 o 
   7   9   3        0.00       10.75      4.22 o 
   8   9   3        6.65        0.64      3.58 o 
   9   9   3       30.85       24.10      5.96 o 
  10   9   3        1.48        5.58      5.14 o 
  11   9   3       99.41       86.62     10.81 o 
  12   9   3        3.30       13.71      7.53 o 
  13   9   3        9.76        6.05      8.14 o 
  14   9   3        6.81        7.41      8.86 o 
  15   9   3        0.25        3.42      8.75 o 
   1  10   3       39.93       44.83      5.86 o 
   2  10   3        1.33        4.62      4.47 o 
   3  10   3      870.20      839.64     28.12 o 
   4  10   3       21.82       28.60      5.28 o 
   5  10   3       61.72       53.72      6.58 o 
   6  10   3      181.48      166.22      9.46 o 
   7  10   3      251.83      215.97     16.32 o 
   8  10   3       69.34       71.43      9.06 o 
   9  10   3       49.17       64.21     10.53 o 
  10  10   3        3.06       -0.10      6.03 o 
  11  10   3        9.82        4.69      7.23 o 
  12  10   3        0.01        3.32      7.74 o 
  13  10   3        0.32        5.82      7.91 o 
  14  10   3        5.53        4.68      8.89 o 
   0  11   3      128.19      127.39     12.94 o 
   1  11   3      218.42      189.06     11.16 o 
   2  11   3      200.26      199.25     12.92 o 
   3  11   3        4.91       12.24      6.35 o 
   4  11   3       93.97      108.68     10.27 o 
   5  11   3        9.27       -1.88      5.45 o 
   6  11   3       60.86       75.07      9.82 o 
   7  11   3       82.04      102.27     11.53 o 
   8  11   3       44.02       43.08      9.73 o 
   9  11   3        2.96       -0.76      7.46 o 
  10  11   3        4.53        8.15      8.67 o 
  11  11   3       14.08       16.25      9.86 o 
  12  11   3        3.86        0.39      8.68 o 
  13  11   3       10.85        8.88     10.44 o 
   1  12   3        1.21        9.19      7.00 o 
   2  12   3       13.88       13.11      7.35 o 
   3  12   3        5.34        9.75      6.37 o 
   4  12   3       90.02       97.03     10.85 o 
   5  12   3        0.33        4.94      6.25 o 
   6  12   3       79.67       91.41     11.29 o 
   7  12   3        0.01        1.30      7.03 o 
   8  12   3        6.76        0.49      6.74 o 
   9  12   3        0.91        9.74      9.57 o 
  10  12   3       25.29       13.31      9.83 o 
  11  12   3        1.82       17.29     12.74 o 
   0  13   3       51.46       55.42     20.06 o 
   1  13   3       24.72       16.81      8.37 o 
   2  13   3        5.52        9.45      9.13 o 
   3  13   3        0.66        6.51      7.61 o 
   4  13   3        0.01       -0.17      6.48 o 
   5  13   3       14.58       23.41      9.45 o 
   6  13   3        0.38        6.80      8.86 o 
   7  13   3        5.93       11.38      9.60 o 
   8  13   3        0.83        9.39     10.89 o 
   9  13   3       11.82       24.43     14.42 o 
   1  14   3       53.43       64.22     13.69 o 
   2  14   3       11.67       -2.50      9.52 o 
   3  14   3        1.71        7.95      8.68 o 
   4  14   3        3.11        3.52      8.36 o 
   5  14   3        0.97        8.18      9.75 o 
   6  14   3        0.14       -4.29     11.60 o 
   0   0   4       66.64       55.48      7.07 o 
   1   0   4     2306.36     2398.98     40.15 o 
   2   0   4     2780.99     2938.69     75.59 o 
   3   0   4     2362.90     2293.34     44.16 o 
   4   0   4      447.92      328.21      8.89 o 
   5   0   4      171.08      130.01      6.03 o 
   6   0   4     6190.55     5593.88    133.16 o 
   7   0   4      114.14      142.66     11.05 o 
   8   0   4     3504.21     3448.57     88.74 o 
   9   0   4       44.38       51.77      4.88 o 
  10   0   4      761.45      745.62     45.75 o 
  11   0   4      360.96      304.12     19.65 o 
  12   0   4        0.30        3.40      5.31 o 
  13   0   4       53.74       61.90     10.14 o 
  14   0   4      176.87      149.14     20.45 o 
  15   0   4        1.31        2.35      8.39 o 
  16   0   4       24.91       17.54     11.38 o 
  17   0   4        3.97        5.73     10.87 o 
  18   0   4       96.29       95.41     19.54 o 
  19   0   4        1.11        8.63     13.94 o 
   1   1   4       40.07       58.34      2.49 o 
   2   1   4     1066.98     1068.11     17.16 o 
   3   1   4       44.51       67.99      2.97 o 
   4   1   4       83.74       75.68      2.96 o 
   5   1   4     3751.74     3947.86     62.54 o 
   6   1   4     4668.46     4326.99     72.22 o 
   7   1   4       47.57       52.05      3.19 o 
   8   1   4      776.47      691.18     13.90 o 
   9   1   4       21.48       32.67      4.56 o 
  10   1   4      196.39      219.66      9.76 o 
  11   1   4        1.13       -1.73      4.36 o 
  12   1   4      415.62      391.58     16.53 o 
  13   1   4        1.92        3.33      3.97 o 
  14   1   4      132.21      123.21     12.61 o 
  15   1   4        2.86       -5.76      6.11 o 
  16   1   4        1.44        7.29      7.15 o 
  17   1   4        5.58       -0.33      6.41 o 
  18   1   4       13.05        9.74     10.08 o 
  19   1   4        0.38       12.84     10.22 o 
   0   2   4      160.30      232.25      5.48 o 
   1   2   4      956.05      935.87     15.36 o 
   2   2   4     2588.28     2579.52     36.39 o 
   3   2   4      114.54      110.39      3.68 o 
   4   2   4     2027.86     2305.58     35.00 o 
   5   2   4      171.62      108.36      5.04 o 
   6   2   4      497.75      603.06     12.66 o 
   7   2   4       30.33       36.83      3.48 o 
   8   2   4      335.42      376.11      8.66 o 
   9   2   4        9.38        6.91      2.87 o 
  10   2   4      466.73      442.28     13.37 o 
  11   2   4      227.26      234.95      9.56 o 
  12   2   4      113.53      112.86      7.03 o 
  13   2   4       13.74       19.93      5.04 o 
  14   2   4       63.61       70.00      7.88 o 
  15   2   4        3.13        6.07      6.38 o 
  16   2   4       10.53       22.36      8.44 o 
  17   2   4        9.93       10.54      8.74 o 
  18   2   4       16.70       29.33     11.12 o 
  19   2   4        0.88        3.20      8.06 o 
   1   3   4     2547.69     2473.06     34.59 o 
   2   3   4     1219.02     1105.71     17.31 o 
   3   3   4     1073.70     1266.11     19.85 o 
   4   3   4        1.62        2.12      1.97 o 
   5   3   4      226.84      284.22      6.72 o 
   6   3   4      677.41      804.34     16.66 o 
   7   3   4       82.85       78.87      3.72 o 
   8   3   4      257.99      220.06      8.40 o 
   9   3   4     1168.33     1117.59     27.03 o 
  10   3   4        3.72        9.19      5.30 o 
  11   3   4      111.34      115.90      7.48 o 
  12   3   4        0.23       -0.83      4.36 o 
  13   3   4       87.80       92.19      7.54 o 
  14   3   4        0.53       -4.15      5.72 o 
  15   3   4       39.68       40.29      9.71 o 
  16   3   4       82.32       80.27     11.94 o 
  17   3   4        7.53       14.67      8.94 o 
  18   3   4        3.94        2.18      8.30 o 
  19   3   4        7.79       10.39     11.65 o 
   0   4   4       37.71       20.12      2.42 o 
   1   4   4     1032.73     1047.92     17.63 o 
   2   4   4      373.23      417.58      7.81 o 
   3   4   4      233.02      229.82      5.42 o 
   4   4   4       18.73       26.94      2.77 o 
   5   4   4      691.56      730.25     14.39 o 
   6   4   4      156.03      120.78      4.67 o 
   7   4   4       59.25       80.13      4.50 o 
   8   4   4       90.24       91.47      5.43 o 
   9   4   4      321.96      287.02      9.98 o 
  10   4   4      260.39      249.24     10.80 o 
  11   4   4       62.37       66.71      6.21 o 
  12   4   4       17.37       17.11      4.58 o 
  13   4   4       89.33       85.24      8.07 o 
  14   4   4        8.53       15.79      7.56 o 
  15   4   4        1.52       -3.76      6.32 o 
  16   4   4        0.00       -2.15      6.67 o 
  17   4   4       92.86      119.08     15.06 o 
  18   4   4        9.36        7.68      8.90 o 
   1   5   4     2933.16     3070.44     47.43 o 
   2   5   4     1611.59     1512.36     27.66 o 
   3   5   4       20.30       10.92      1.84 o 
   4   5   4       26.61       25.74      3.39 o 
   5   5   4       49.78       66.98      3.65 o 
   6   5   4        1.49        3.58      2.67 o 
   7   5   4       15.71       21.95      3.94 o 
   8   5   4        0.04        3.60      2.64 o 
   9   5   4      662.10      644.00     20.12 o 
  10   5   4      236.91      232.60     11.98 o 
  11   5   4      315.95      293.48     12.52 o 
  12   5   4        1.73        0.35      5.21 o 
  13   5   4      436.73      440.97     19.97 o 
  14   5   4        1.68       10.92      5.86 o 
  15   5   4        0.07       -3.75      6.40 o 
  16   5   4        8.78       15.06      8.07 o 
  17   5   4        1.29       14.66     10.37 o 
  18   5   4        0.61       -0.36      9.13 o 
   0   6   4      191.32      135.88     10.54 o 
   1   6   4       28.91       28.72      2.70 o 
   2   6   4      187.60      199.35      6.61 o 
   3   6   4      566.17      565.42     14.26 o 
   4   6   4      181.11      180.59      6.94 o 
   5   6   4      479.96      504.40     14.84 o 
   6   6   4       74.72       65.92      4.18 o 
   7   6   4       19.42       12.20      3.16 o 
   8   6   4        1.01        0.53      2.95 o 
   9   6   4      170.80      188.08      9.54 o 
  10   6   4      125.33      121.00      8.02 o 
  11   6   4        1.27        7.47      4.68 o 
  12   6   4       11.62       12.08      5.10 o 
  13   6   4      126.50      101.22      9.78 o 
  14   6   4        1.12       15.75      6.65 o 
  15   6   4       34.31       52.76     11.28 o 
  16   6   4        2.16        1.70      7.38 o 
  17   6   4       32.97       22.69     11.50 o 
   1   7   4     1111.08     1041.22     33.16 o 
   2   7   4      209.30      248.95      7.94 o 
   3   7   4      435.38      420.35     12.12 o 
   4   7   4       90.58       89.70      5.22 o 
   5   7   4        2.47        2.33      2.94 o 
   6   7   4      193.68      180.67      9.84 o 
   7   7   4       36.37       53.64      6.04 o 
   8   7   4       21.33       36.60      6.30 o 
   9   7   4      531.21      501.23     21.01 o 
  10   7   4       11.25       14.76      7.87 o 
  11   7   4       65.09       83.23      8.07 o 
  12   7   4        0.47       -2.40      5.66 o 
  13   7   4      110.20      108.75     11.65 o 
  14   7   4        5.92       16.79      7.32 o 
  15   7   4       14.08        4.59      7.13 o 
  16   7   4       42.16       28.05     16.31 o 
  17   7   4        5.85       18.93     13.22 o 
   0   8   4       33.70       37.30      6.80 o 
   1   8   4        0.05        4.26      3.80 o 
   2   8   4      482.66      465.06     16.12 o 
   3   8   4       50.39       50.08      4.42 o 
   4   8   4      103.70       93.25      6.04 o 
   5   8   4       28.59       46.49      5.11 o 
   6   8   4       15.62       10.02      4.01 o 
   7   8   4        0.16        6.46      4.09 o 
   8   8   4       32.57       15.56      5.78 o 
   9   8   4        3.36       14.33      5.12 o 
  10   8   4      113.67       98.72      9.14 o 
  11   8   4       22.94       29.43      8.21 o 
  12   8   4        6.98       17.16      7.26 o 
  13   8   4        0.03        5.71      6.78 o 
  14   8   4        8.72       11.94      8.77 o 
  15   8   4        7.50       16.58      9.22 o 
  16   8   4        0.10        9.54     13.34 o 
   1   9   4        3.54        1.24      3.83 o 
   2   9   4       77.35       90.30      7.47 o 
   3   9   4       25.63       42.53      5.86 o 
   4   9   4       17.92       30.72      4.40 o 
   5   9   4      355.27      344.94     13.66 o 
   6   9   4      558.53      573.25     19.31 o 
   7   9   4       14.93       14.57      5.35 o 
   8   9   4      150.57      162.41      9.53 o 
   9   9   4        0.71        7.12      5.48 o 
  10   9   4        0.09        3.19      5.22 o 
  11   9   4        0.29       -3.39      6.59 o 
  12   9   4       57.01       45.17      9.30 o 
  13   9   4        6.05       26.77     10.58 o 
  14   9   4       15.10       10.78      9.98 o 
  15   9   4        0.37       -7.55     11.37 o 
   0  10   4       31.39       27.60      7.62 o 
   1  10   4       77.48       84.95      7.47 o 
   2  10   4       69.41       43.03      7.66 o 
   3  10   4      142.26      142.04     11.04 o 
   4  10   4       42.14       34.67      6.92 o 
   5  10   4        0.04       -2.20      4.67 o 
   6  10   4      200.53      232.90     15.35 o 
   7  10   4       38.41       28.95      6.08 o 
   8  10   4      121.28      110.75      9.74 o 
   9  10   4        1.46        2.61      5.18 o 
  10  10   4       27.58       14.28      7.55 o 
  11  10   4       12.17       17.91      8.92 o 
  12  10   4        4.88       -3.05      7.85 o 
  13  10   4        6.76       -2.32      8.81 o 
  14  10   4       20.94       14.81     11.39 o 
   1  11   4        8.60        2.69      4.58 o 
   2  11   4        7.94        9.90      6.60 o 
   3  11   4        1.39        1.36      4.69 o 
   4  11   4       42.54       37.23      6.29 o 
   5  11   4       18.51        4.43      5.88 o 
   6  11   4       16.03       18.78      7.27 o 
   7  11   4        2.63        7.29      6.52 o 
   8  11   4       11.39       15.11      8.33 o 
   9  11   4        6.44       13.64      8.00 o 
  10  11   4       51.92       24.45     10.81 o 
  11  11   4        0.13       15.86     10.74 o 
  12  11   4       14.62       10.36     11.98 o 
   0  12   4        1.09        0.87      9.47 o 
   1  12   4       25.08       31.16      8.92 o 
   2  12   4       69.53       77.08     10.37 o 
   3  12   4        4.26        2.64      5.34 o 
   4  12   4       33.40       24.37      8.23 o 
   5  12   4        0.84       10.69      7.14 o 
   6  12   4       21.37       27.90      8.45 o 
   7  12   4        6.37       22.61      9.43 o 
   8  12   4       19.69       12.94      9.00 o 
   9  12   4        1.29        0.86      8.86 o 
  10  12   4        7.44       23.57     12.37 o 
  11  12   4       14.84       11.44     12.44 o 
   1  13   4       12.16       -2.79      7.68 o 
   2  13   4        0.00       -5.81      7.78 o 
   3  13   4       12.10       10.56      9.46 o 
   4  13   4        6.06       14.55      8.80 o 
   5  13   4        7.86       30.41      9.95 o 
   6  13   4        0.21        1.92      8.04 o 
   7  13   4        4.96       14.10     10.89 o 
   8  13   4        8.56       10.67     12.78 o 
   9  13   4       26.53       30.99     19.55 o 
   0  14   4       28.43        9.54     13.57 o 
   1  14   4       17.29       30.69     12.86 o 
   2  14   4        4.55       16.42     10.19 o 
   3  14   4        0.57        4.21      9.20 o 
   4  14   4        6.92        9.70     10.36 o 
   5  14   4        5.20       -2.56      9.40 o 
   1   0   5       59.59       56.25      2.81 o 
   2   0   5        0.86        7.70      1.87 o 
   3   0   5      505.44      541.37     16.20 o 
   4   0   5      492.75      402.52     10.99 o 
   5   0   5      137.64      137.84      9.65 o 
   6   0   5      357.57      478.08     15.84 o 
   7   0   5      720.84      759.78     22.31 o 
   8   0   5       11.55       15.82      3.58 o 
   9   0   5     1112.37     1264.33     37.77 o 
  10   0   5      186.43      177.94      9.77 o 
  11   0   5        1.06       10.11      7.66 o 
  12   0   5      135.38      112.08     11.56 o 
  13   0   5       13.67       18.82     11.06 o 
  14   0   5        0.86        5.33      7.06 o 
  15   0   5       10.08       17.77     10.58 o 
  16   0   5        5.43       -3.56     10.02 o 
  17   0   5        1.07       13.54     14.49 o 
  18   0   5        0.40      -11.34     12.99 o 
  19   0   5        0.72        5.99     14.66 o 
   0   1   5      114.14       94.84      5.54 o 
   1   1   5      491.98      432.43      9.02 o 
   2   1   5       83.91       57.38      2.80 o 
   3   1   5      559.83      683.27     13.42 o 
   4   1   5     1025.47      796.55     13.28 o 
   5   1   5      126.29      129.73      5.40 o 
   6   1   5      663.33      566.97     12.10 o 
   7   1   5        0.04        3.18      2.64 o 
   8   1   5      111.53      113.32      4.97 o 
   9   1   5       94.51       97.53      4.67 o 
  10   1   5       20.37       12.56      4.78 o 
  11   1   5        3.70       17.07      4.33 o 
  12   1   5       67.05       66.10      7.22 o 
  13   1   5       40.83       39.30      6.07 o 
  14   1   5      117.60      105.78     10.60 o 
  15   1   5        1.74        6.24      5.88 o 
  16   1   5        1.06        6.96      7.14 o 
  17   1   5        0.01       -7.24      7.24 o 
  18   1   5        0.86       12.43      9.37 o 
  19   1   5        0.31       -2.41      8.82 o 
   1   2   5      777.48      789.82     12.52 o 
   2   2   5       60.39       53.15      2.98 o 
   3   2   5     1652.61     1702.33     31.75 o 
   4   2   5     1382.65     1289.01     20.53 o 
   5   2   5     1735.84     1736.88     29.48 o 
   6   2   5     1380.61     1310.19     24.15 o 
   7   2   5       12.04       13.01      2.56 o 
   8   2   5      521.01      480.21     11.71 o 
   9   2   5       60.85       70.59      4.50 o 
  10   2   5        7.36       14.43      4.42 o 
  11   2   5        6.19        8.97      3.62 o 
  12   2   5       44.31       42.91      6.04 o 
  13   2   5       91.07       74.95      7.44 o 
  14   2   5       45.23       39.47      8.03 o 
  15   2   5        8.17        2.42      5.50 o 
  16   2   5       21.86       29.06      8.50 o 
  17   2   5        0.90        4.57      8.10 o 
  18   2   5        2.55        7.99      9.30 o 
   0   3   5     1221.57     1072.17     23.55 o 
   1   3   5     2857.24     2869.48     42.22 o 
   2   3   5       51.89       39.63      1.96 o 
   3   3   5       65.88      103.20      3.36 o 
   4   3   5      198.60      189.12      5.10 o 
   5   3   5      248.91      236.96      6.65 o 
   6   3   5      100.97       88.90      4.25 o 
   7   3   5       28.79       32.44      3.20 o 
   8   3   5      138.51      129.58      5.53 o 
   9   3   5      484.57      473.71     14.51 o 
  10   3   5       37.03       42.76      6.30 o 
  11   3   5       29.66       29.31      4.84 o 
  12   3   5        6.12        7.75      3.94 o 
  13   3   5        1.59        0.52      3.80 o 
  14   3   5       36.65       39.58      8.95 o 
  15   3   5        2.46       11.81      6.51 o 
  16   3   5        9.15       21.85      8.43 o 
  17   3   5       24.60       17.87      9.01 o 
  18   3   5        7.02        2.42      8.58 o 
   1   4   5      783.16      783.99     13.66 o 
   2   4   5        3.19        7.03      2.52 o 
   3   4   5       65.72       70.44      3.48 o 
   4   4   5        2.41        3.19      2.25 o 
   5   4   5        8.62        5.71      2.89 o 
   6   4   5     1548.50     1605.40     32.42 o 
   7   4   5       80.61       81.30      4.52 o 
   8   4   5       64.52       56.98      4.32 o 
   9   4   5       46.10       52.01      5.06 o 
  10   4   5        8.39       20.64      7.01 o 
  11   4   5       53.95       67.81      6.69 o 
  12   4   5      137.94      160.28     10.75 o 
  13   4   5      109.66      140.51     10.37 o 
  14   4   5        0.46        4.41      5.13 o 
  15   4   5        7.30        6.45      7.27 o 
  16   4   5       31.48       13.98      7.37 o 
  17   4   5        1.01        6.12      8.65 o 
  18   4   5        0.01        5.24      9.98 o 
   0   5   5     9410.19     9140.77    225.52 o 
   1   5   5     1864.48     1912.83     38.49 o 
   2   5   5     4116.49     4342.56     78.94 o 
   3   5   5     1844.91     1726.32     31.16 o 
   4   5   5      170.37      199.31      5.95 o 
   5   5   5       81.07       74.09      4.12 o 
   6   5   5        2.17        6.79      3.02 o 
   7   5   5      560.18      546.71     13.91 o 
   8   5   5        5.08       16.26      4.72 o 
   9   5   5        1.04       15.35      6.05 o 
  10   5   5      782.01      763.40     27.15 o 
  11   5   5     1068.62     1027.13     34.22 o 
  12   5   5        0.13        6.88      5.08 o 
  13   5   5       47.15       51.23      9.81 o 
  14   5   5       14.73       10.42      5.99 o 
  15   5   5       13.37       11.55      7.10 o 
  16   5   5       15.58        9.35      8.58 o 
  17   5   5       86.49       89.75     17.13 o 
   1   6   5      110.74      103.16      4.92 o 
   2   6   5       64.48       78.46      4.54 o 
   3   6   5      218.56      248.55      7.92 o 
   4   6   5        2.52        8.40      2.92 o 
   5   6   5        1.05       15.82      4.73 o 
   6   6   5      412.33      425.60     11.92 o 
   7   6   5       11.00        7.34      4.07 o 
   8   6   5        8.62       15.30      3.97 o 
   9   6   5       57.49       67.35      6.79 o 
  10   6   5        1.71        7.84      4.12 o 
  11   6   5        3.56        7.29      4.46 o 
  12   6   5        4.38       11.31      5.50 o 
  13   6   5        1.88       -0.23      5.01 o 
  14   6   5        0.47        7.97      6.34 o 
  15   6   5        0.12        8.85      8.45 o 
  16   6   5       26.59       17.13      9.62 o 
  17   6   5        2.43       10.90     11.46 o 
   0   7   5       37.13       27.87      6.83 o 
   1   7   5      680.16      659.95     15.34 o 
   2   7   5        2.71        0.04      3.19 o 
   3   7   5       32.19       32.74      3.82 o 
   4   7   5       89.99       94.87      5.42 o 
   5   7   5       27.64       40.09      4.70 o 
   6   7   5       82.96       87.79      6.65 o 
   7   7   5       20.25       20.93      4.56 o 
   8   7   5        1.04        3.91      4.06 o 
   9   7   5      152.75      160.47     10.22 o 
  10   7   5        3.66       20.65      5.32 o 
  11   7   5       33.76       37.03      6.89 o 
  12   7   5        4.04       19.28      8.32 o 
  13   7   5        0.02       -0.36      5.44 o 
  14   7   5       19.52       12.88      9.23 o 
  15   7   5        4.70        9.91      9.78 o 
  16   7   5        4.46        6.01     10.34 o 
   1   8   5        6.23       14.07      4.56 o 
   2   8   5       29.72       37.81      5.08 o 
   3   8   5       17.48        9.18      4.72 o 
   4   8   5      282.00      285.55     11.02 o 
   5   8   5      602.42      579.42     18.56 o 
   6   8   5      116.30      121.32      7.62 o 
   7   8   5       36.68       43.34      5.92 o 
   8   8   5       49.94       63.09      7.25 o 
   9   8   5       10.42       11.36      5.73 o 
  10   8   5        0.00        1.15      4.74 o 
  11   8   5        8.16        3.13      5.13 o 
  12   8   5       41.17       41.86      8.82 o 
  13   8   5        0.61        2.15      6.78 o 
  14   8   5        0.80       12.06      8.93 o 
  15   8   5        6.97        7.41     10.42 o 
   0   9   5        0.13       -1.49      5.66 o 
   1   9   5       47.24       34.15      5.54 o 
   2   9   5        8.68       16.43      4.48 o 
   3   9   5        5.09       25.46      8.21 o 
   4   9   5       50.91       64.94      6.89 o 
   5   9   5       24.90       14.60      4.87 o 
   6   9   5        1.18        3.89      4.24 o 
   7   9   5       10.92        6.26      4.53 o 
   8   9   5       12.69        8.31      4.71 o 
   9   9   5       43.75       43.62      7.33 o 
  10   9   5       12.17        2.56      5.65 o 
  11   9   5       30.78       50.43     11.73 o 
  12   9   5        1.76        6.30      7.58 o 
  13   9   5       18.77       15.97      9.30 o 
  14   9   5       29.55       13.99     10.09 o 
   1  10   5        2.41       11.36      5.05 o 
   2  10   5        0.02        3.01      4.63 o 
   3  10   5        9.93        4.51      4.72 o 
   4  10   5       19.94       14.91      5.57 o 
   5  10   5        4.23        8.59      5.18 o 
   6  10   5       22.36       19.96      5.83 o 
   7  10   5        7.76        5.29      5.26 o 
   8  10   5       10.50       12.74      6.74 o 
   9  10   5       53.67       35.23      7.64 o 
  10  10   5       16.47       20.46      8.02 o 
  11  10   5        1.32       -8.84      8.84 o 
  12  10   5       11.44       10.16     15.51 o 
  13  10   5        0.49        7.96     11.59 o 
   0  11   5        0.32       -0.62      6.38 o 
   1  11   5       12.92       12.25      5.62 o 
   2  11   5       27.62       16.12      5.77 o 
   3  11   5       39.65       38.24      7.34 o 
   4  11   5       29.16       28.12      6.99 o 
   5  11   5        1.53       -2.51      5.19 o 
   6  11   5       32.95       33.18      8.45 o 
   7  11   5        0.05       12.18      7.63 o 
   8  11   5       33.99       55.80     12.24 o 
   9  11   5        0.81       -0.96      8.61 o 
  10  11   5        1.15       11.40     11.29 o 
  11  11   5        6.17        0.23      8.91 o 
  12  11   5        0.46      -11.90     11.90 o 
   1  12   5       12.87       30.04      8.14 o 
   2  12   5        4.05        0.34      5.82 o 
   3  12   5       52.93       40.08      9.76 o 
   4  12   5       14.13        0.45      6.02 o 
   5  12   5       67.18       60.74      9.85 o 
   6  12   5       42.11       49.31     11.05 o 
   7  12   5        4.65       -4.09      9.61 o 
   8  12   5        3.29       -6.24      9.63 o 
   9  12   5        7.74        8.33     11.58 o 
  10  12   5        3.90        8.29     10.66 o 
   0  13   5        8.33       15.15     13.19 o 
   1  13   5        2.85       13.58      9.39 o 
   2  13   5        2.00        8.08      8.68 o 
   3  13   5        0.13        4.45      8.01 o 
   4  13   5        1.46       12.54      9.53 o 
   5  13   5        3.60       -3.95      9.89 o 
   6  13   5        0.68       14.33     10.76 o 
   7  13   5        1.05       13.16     13.16 o 
   8  13   5       12.14       11.23     13.41 o 
   1  14   5       27.46       21.95     11.98 o 
   2  14   5        0.85       10.08     11.18 o 
   3  14   5        0.35       14.87     10.85 o 
   4  14   5        2.99       19.07     13.32 o 
   0   0   6       84.42       79.05      5.17 o 
   1   0   6      666.77      823.03     35.37 o 
   2   0   6       92.25      102.64      5.37 o 
   3   0   6      315.56      282.29     22.85 o 
   4   0   6     4788.98     5000.16    119.31 o 
   5   0   6     1506.49     1595.33     39.72 o 
   6   0   6     1213.08     1095.07     30.29 o 
   7   0   6        3.51       17.65      7.47 o 
   8   0   6        0.08        7.67      4.44 o 
   9   0   6      121.90       98.57      6.99 o 
  10   0   6      103.45       95.84      7.36 o 
  11   0   6       63.86       88.38      9.92 o 
  12   0   6       78.02       78.02     10.10 o 
  13   0   6        0.50       12.93      7.18 o 
  14   0   6        9.25       19.12     11.81 o 
  15   0   6        2.95        3.94      8.73 o 
  16   0   6       13.04       23.26     11.18 o 
  17   0   6        3.37       17.20     12.55 o 
  18   0   6        0.69       14.86     14.51 o 
   1   1   6      170.35      194.45      6.25 o 
   2   1   6      781.74      717.95     13.72 o 
   3   1   6      563.86      535.87     11.82 o 
   4   1   6     2848.19     3125.14     50.20 o 
   5   1   6     1486.29     1632.66     28.70 o 
   6   1   6       44.22       67.88      3.56 o 
   7   1   6      236.98      251.85      7.55 o 
   8   1   6      409.51      416.61     10.89 o 
   9   1   6       74.03       74.45      7.21 o 
  10   1   6        9.51       19.77      5.14 o 
  11   1   6       29.41       29.50      4.57 o 
  12   1   6        6.49        3.97      4.21 o 
  13   1   6        0.03       12.40      5.11 o 
  14   1   6       78.79       66.05      8.48 o 
  15   1   6        2.61        4.59      5.76 o 
  16   1   6        7.35       19.78      8.46 o 
  17   1   6        1.23        5.99      7.96 o 
  18   1   6       10.33        7.79      8.76 o 
   0   2   6      244.08      183.27     11.27 o 
   1   2   6       80.65       78.36      3.60 o 
   2   2   6       10.37       11.19      3.15 o 
   3   2   6      195.37      170.08      6.77 o 
   4   2   6      294.97      282.03      7.93 o 
   5   2   6        1.53        4.54      3.18 o 
   6   2   6      180.76      166.09      5.95 o 
   7   2   6       10.08       15.82      4.35 o 
   8   2   6        5.47       14.71      3.31 o 
   9   2   6      224.38      225.58      7.66 o 
  10   2   6      147.14      163.14      7.83 o 
  11   2   6      294.44      331.29     12.48 o 
  12   2   6        2.37        6.64      3.90 o 
  13   2   6        0.11        1.48      4.20 o 
  14   2   6        0.33        7.56      6.19 o 
  15   2   6       62.36       54.00      9.20 o 
  16   2   6        0.12       -3.80      6.48 o 
  17   2   6        9.14       19.04      9.14 o 
  18   2   6        3.84       -2.01      8.07 o 
   1   3   6     1241.03     1196.52     18.53 o 
   2   3   6     1474.48     1420.61     26.92 o 
   3   3   6        0.56       -2.14      2.14 o 
   4   3   6        1.57        5.82      1.35 o 
   5   3   6      609.53      504.71     10.62 o 
   6   3   6      412.53      356.23      8.99 o 
   7   3   6      291.75      271.61      8.14 o 
   8   3   6        1.17        4.28      2.75 o 
   9   3   6      911.04      836.47     20.06 o 
  10   3   6       15.96       12.02      3.99 o 
  11   3   6        6.12       13.61      4.57 o 
  12   3   6       60.48       55.43      7.82 o 
  13   3   6       37.03       49.95      7.82 o 
  14   3   6        6.39       10.62      6.38 o 
  15   3   6        5.54        4.19      6.48 o 
  16   3   6        1.51        7.43      8.02 o 
  17   3   6        0.04       -2.03      8.42 o 
  18   3   6        8.50        6.72      9.69 o 
   0   4   6     1011.65      871.42     29.57 o 
   1   4   6       85.31       86.10      4.30 o 
   2   4   6     2728.70     2752.07     46.37 o 
   3   4   6      440.10      474.44     12.26 o 
   4   4   6      151.05      153.03      4.74 o 
   5   4   6      627.76      582.64     13.15 o 
   6   4   6        0.15        3.90      2.42 o 
   7   4   6       11.83       25.07      5.30 o 
   8   4   6      540.40      535.73     15.32 o 
   9   4   6       32.41       37.38      4.84 o 
  10   4   6      111.61      113.85      8.59 o 
  11   4   6        0.47        2.89      4.03 o 
  12   4   6       47.46       40.49      5.79 o 
  13   4   6        4.82        9.30      4.70 o 
  14   4   6       58.50       55.17      8.61 o 
  15   4   6        8.56       -2.33      6.83 o 
  16   4   6       36.11       38.18     11.29 o 
  17   4   6        0.00        1.36      9.95 o 
   1   5   6       21.58       19.93      2.22 o 
   2   5   6       93.07       90.23      3.83 o 
   3   5   6      534.90      497.14     11.80 o 
   4   5   6     2142.54     2059.84     40.37 o 
   5   5   6       64.05       65.26      4.51 o 
   6   5   6      162.79      164.36      6.85 o 
   7   5   6       88.90       81.78      5.24 o 
   8   5   6      825.42      740.04     21.08 o 
   9   5   6      112.15      113.72      7.35 o 
  10   5   6       84.34       91.07      6.84 o 
  11   5   6       11.19       11.11      4.97 o 
  12   5   6        6.45        9.39      5.09 o 
  13   5   6       45.48       61.89      7.92 o 
  14   5   6       39.88       41.08      8.98 o 
  15   5   6       19.60       17.52      8.51 o 
  16   5   6        0.27        6.93      8.97 o 
  17   5   6        0.19        0.51      9.77 o 
   0   6   6     1002.99      911.60     29.88 o 
   1   6   6      265.01      277.75      7.81 o 
   2   6   6      569.35      563.14     13.12 o 
   3   6   6       36.54       42.66      3.65 o 
   4   6   6       74.17       80.46      4.99 o 
   5   6   6      107.62      114.47      6.13 o 
   6   6   6       32.65       35.33      4.96 o 
   7   6   6       38.79       55.85      6.98 o 
   8   6   6      223.80      231.51      9.26 o 
   9   6   6       17.82       19.27      5.04 o 
  10   6   6       13.70        6.59      4.49 o 
  11   6   6       81.44       98.24      8.14 o 
  12   6   6       18.73       22.96      6.27 o 
  13   6   6        1.36       15.51      7.93 o 
  14   6   6       50.95       45.44     11.08 o 
  15   6   6        0.61       13.78      9.93 o 
  16   6   6       13.45       24.46     12.02 o 
   1   7   6      857.60      753.74     24.22 o 
   2   7   6      297.91      304.00     10.07 o 
   3   7   6       82.91       80.79      5.27 o 
   4   7   6       10.71        4.75      3.12 o 
   5   7   6      232.28      256.15     10.93 o 
   6   7   6       19.65       14.06      4.25 o 
   7   7   6      126.86      135.09      8.78 o 
   8   7   6        3.01        5.66      4.12 o 
   9   7   6      496.30      466.39     19.66 o 
  10   7   6       18.75       21.02      7.44 o 
  11   7   6        4.86       15.27      6.52 o 
  12   7   6       29.46       34.33      8.99 o 
  13   7   6       31.55       37.05      9.32 o 
  14   7   6        6.41       11.73      8.00 o 
  15   7   6       19.57       21.07     18.11 o 
  16   7   6        0.01       -7.14     10.90 o 
   0   8   6        0.57       10.92      8.04 o 
   1   8   6       18.35        8.36      4.34 o 
   2   8   6        0.88        1.48      4.42 o 
   3   8   6       18.70       26.03      4.01 o 
   4   8   6       70.37       78.49      5.97 o 
   5   8   6        0.73        8.86      3.73 o 
   6   8   6        5.37       11.78      4.53 o 
   7   8   6       12.52        0.80      4.80 o 
   8   8   6        0.13        0.72      3.73 o 
   9   8   6       12.78       20.70      6.21 o 
  10   8   6        6.88       -1.29      6.02 o 
  11   8   6       29.66       17.50      7.68 o 
  12   8   6        1.17       -3.59      7.49 o 
  13   8   6        1.03       -2.22      7.72 o 
  14   8   6        2.23        2.16      7.92 o 
  15   8   6       16.37       30.98     13.00 o 
   1   9   6       29.14       21.76      5.13 o 
   2   9   6       80.17       84.76      7.56 o 
   3   9   6       69.35       90.26     11.96 o 
   4   9   6      160.91      158.64     10.20 o 
   5   9   6      115.84      101.57      8.40 o 
   6   9   6        1.74        8.87      4.63 o 
   7   9   6       14.38       16.94      5.84 o 
   8   9   6       70.85       73.24      9.02 o 
   9   9   6       35.64       30.90      8.05 o 
  10   9   6        0.01        5.33      6.32 o 
  11   9   6       11.53        5.52      7.97 o 
  12   9   6       13.11       16.22      9.60 o 
  13   9   6        3.01       -1.68      7.93 o 
  14   9   6       17.60       24.39     11.36 o 
   0  10   6        0.02        8.66      7.09 o 
   1  10   6        2.08       11.22      5.29 o 
   2  10   6        6.58       18.86      5.59 o 
   3  10   6       69.11       74.91      8.27 o 
   4  10   6      101.64      102.41      9.09 o 
   5  10   6       30.93       33.38      6.58 o 
   6  10   6       61.81       73.29      8.90 o 
   7  10   6       10.96        4.84      5.87 o 
   8  10   6        0.38        0.07      6.29 o 
   9  10   6        5.68       -2.91      7.03 o 
  10  10   6        8.39        7.64      7.92 o 
  11  10   6       10.55       10.64     10.74 o 
  12  10   6       10.16       23.39     12.15 o 
  13  10   6        1.09       14.13     12.27 o 
   1  11   6       19.28       26.25      6.72 o 
   2  11   6       20.97       16.24      6.47 o 
   3  11   6        6.01        0.84      4.76 o 
   4  11   6      127.75      102.85     11.99 o 
   5  11   6       48.83       73.87     19.24 o 
   6  11   6       29.95       26.68      8.04 o 
   7  11   6       14.01       27.11     10.27 o 
   8  11   6        3.70        0.15      8.17 o 
   9  11   6        0.58       -0.45      8.10 o 
  10  11   6        0.39        0.44      8.51 o 
  11  11   6        0.20       12.11     13.59 o 
   0  12   6        9.04       14.88      9.76 o 
   1  12   6        4.54        2.81      5.82 o 
   2  12   6        3.05        7.27      6.81 o 
   3  12   6        5.78        6.16      7.56 o 
   4  12   6        0.52        0.73      7.26 o 
   5  12   6        1.24        4.65      8.84 o 
   6  12   6        3.33        6.13      9.07 o 
   7  12   6        0.64        0.90      7.97 o 
   8  12   6        0.84       18.50     11.01 o 
   9  12   6       13.08       14.22     11.55 o 
   1  13   6        3.70        4.79      8.94 o 
   2  13   6       20.97       10.03     10.80 o 
   3  13   6        0.74       -2.91      9.74 o 
   4  13   6        1.57       -1.17      8.70 o 
   5  13   6        7.87       23.33     12.36 o 
   6  13   6       15.20        9.31     11.51 o 
   7  13   6        9.50        7.00     13.41 o 
   0  14   6        2.94        3.75     16.48 o 
   1  14   6        0.35      -12.98     12.98 o 
   2  14   6       55.84       52.87     17.91 o 
   1   0   7      379.22      523.89     16.82 o 
   2   0   7      105.83       95.83      4.52 o 
   3   0   7        6.03       11.72      4.90 o 
   4   0   7     2362.36     2345.29     56.57 o 
   5   0   7      627.49      603.89     18.24 o 
   6   0   7     3380.63     3445.80     94.41 o 
   7   0   7      532.52      476.72     17.16 o 
   8   0   7       92.77      111.42      7.62 o 
   9   0   7        0.29       -4.03      4.03 o 
  10   0   7        5.14       18.11     13.32 o 
  11   0   7      118.98      129.52      8.98 o 
  12   0   7        6.75       17.75      6.74 o 
  13   0   7       42.23       32.48      8.59 o 
  14   0   7       28.53       17.86      8.63 o 
  15   0   7        3.37        8.65      8.20 o 
  16   0   7       33.08       19.76     12.02 o 
  17   0   7       30.07       21.58     16.76 o 
  18   0   7        6.86       40.93     22.53 o 
   0   1   7       35.88       34.58      4.88 o 
   1   1   7      134.57      156.34      4.08 o 
   2   1   7      284.31      297.59      8.16 o 
   3   1   7        1.58        6.38      2.66 o 
   4   1   7       22.82       21.05      3.82 o 
   5   1   7      190.15      182.60      5.43 o 
   6   1   7      144.31      152.21      5.38 o 
   7   1   7      633.70      638.73     15.34 o 
   8   1   7        0.42        1.35      2.98 o 
   9   1   7        4.95       17.45      4.98 o 
  10   1   7       11.59       13.96      3.38 o 
  11   1   7       20.75       11.06      4.12 o 
  12   1   7        6.71        3.75      4.49 o 
  13   1   7        5.31        3.35      5.45 o 
  14   1   7        4.24       18.98      5.63 o 
  15   1   7       28.70       19.97      7.31 o 
  16   1   7        0.21        5.41      8.02 o 
  17   1   7       10.46       22.59     12.17 o 
  18   1   7        1.06       24.95     13.08 o 
   1   2   7      685.27      800.70     17.29 o 
   2   2   7       98.24      112.04      6.03 o 
   3   2   7      527.27      514.60     12.25 o 
   4   2   7       70.73       73.23      6.41 o 
   5   2   7        7.39        6.61      2.83 o 
   6   2   7       67.12       72.12      5.23 o 
   7   2   7      114.41      117.75      5.87 o 
   8   2   7       54.96       60.39      4.47 o 
   9   2   7        0.70       -2.89      2.89 o 
  10   2   7        7.94       14.10      4.36 o 
  11   2   7       30.36       37.86      4.99 o 
  12   2   7       33.22       37.39      5.63 o 
  13   2   7        0.38        5.17      4.75 o 
  14   2   7        3.98        4.32      4.66 o 
  15   2   7        1.59       -0.02      6.52 o 
  16   2   7        0.08        1.43      7.14 o 
  17   2   7        6.35        4.29      9.92 o 
  18   2   7        1.08        0.72     10.50 o 
   0   3   7      255.14      320.82     11.98 o 
   1   3   7        1.19        8.71      2.29 o 
   2   3   7      442.25      463.18     11.38 o 
   3   3   7      683.26      691.74     16.34 o 
   4   3   7        4.02        6.02      2.94 o 
   5   3   7        1.95        8.21      4.07 o 
   6   3   7        0.20        1.78      3.29 o 
   7   3   7       96.00       90.57      6.02 o 
   8   3   7        1.71        8.58      3.82 o 
   9   3   7       57.64       58.71      5.50 o 
  10   3   7        0.45        6.55      4.15 o 
  11   3   7        8.31        9.40      3.98 o 
  12   3   7       25.09       18.88      4.97 o 
  13   3   7        2.21       -0.80      4.37 o 
  14   3   7        0.00        6.27      6.38 o 
  15   3   7       10.31        6.30      7.14 o 
  16   3   7        1.17       -0.28      7.80 o 
  17   3   7       18.08       34.02     12.93 o 
   1   4   7      413.83      406.13     11.59 o 
   2   4   7      287.10      249.25      7.86 o 
   3   4   7       43.31       69.20      4.46 o 
   4   4   7      290.79      283.49     10.32 o 
   5   4   7      683.63      676.01     18.05 o 
   6   4   7        5.73       12.08      4.94 o 
   7   4   7      126.75      109.71      7.61 o 
   8   4   7     1144.46     1121.87     34.54 o 
   9   4   7      234.32      251.62     10.79 o 
  10   4   7      358.65      355.24     15.97 o 
  11   4   7       74.47       58.89      7.49 o 
  12   4   7        7.16        3.19      4.92 o 
  13   4   7        1.03        5.67      5.21 o 
  14   4   7        0.01       -1.10      6.14 o 
  15   4   7        0.08       11.02      8.17 o 
  16   4   7        0.45        6.25      8.54 o 
  17   4   7        5.34       11.60     10.65 o 
   0   5   7        0.51        2.46      5.00 o 
   1   5   7        6.57       10.61      2.48 o 
   2   5   7       15.60       14.98      3.82 o 
   3   5   7      523.93      470.00     13.20 o 
   4   5   7      755.01      731.50     19.31 o 
   5   5   7       99.80      133.71      7.17 o 
   6   5   7      123.18      124.96      7.11 o 
   7   5   7     3283.28     3295.62     85.45 o 
   8   5   7      281.38      261.89     11.68 o 
   9   5   7       67.07       82.27      7.96 o 
  10   5   7      235.25      237.82     12.80 o 
  11   5   7        0.01       -0.10      4.60 o 
  12   5   7       46.13       41.91      8.77 o 
  13   5   7       29.05       29.15      8.35 o 
  14   5   7        7.96       18.55      8.03 o 
  15   5   7        2.81        3.46      8.23 o 
  16   5   7      111.14      119.38     17.19 o 
  17   5   7       17.59       28.89     19.58 o 
   1   6   7      426.94      427.66     12.91 o 
   2   6   7       39.28       50.98      4.60 o 
   3   6   7       21.68       30.92      6.07 o 
   4   6   7       29.67       26.40      6.46 o 
   5   6   7      170.58      186.15      9.80 o 
   6   6   7        0.03       12.27      4.71 o 
   7   6   7      156.99      160.31     10.22 o 
   8   6   7      485.64      481.51     19.26 o 
   9   6   7        0.30       -4.30      5.47 o 
  10   6   7      206.86      207.86     14.48 o 
  11   6   7      103.31      112.50     11.21 o 
  12   6   7        9.36        5.38      6.29 o 
  13   6   7        0.49       18.81      8.28 o 
  14   6   7        0.02        2.13      7.32 o 
  15   6   7        3.02        6.31      8.76 o 
  16   6   7        0.31        1.68      8.89 o 
   0   7   7       58.75       68.29      7.76 o 
   1   7   7       23.36       30.08      3.78 o 
   2   7   7      124.81      115.85      6.18 o 
   3   7   7      286.45      261.05     13.65 o 
   4   7   7       33.60       28.57      4.01 o 
   5   7   7        7.71        6.62      4.47 o 
   6   7   7        0.12       -0.65      4.31 o 
   7   7   7       12.28        9.26      4.98 o 
   8   7   7        9.87       15.95      5.63 o 
   9   7   7       17.27       34.04      7.69 o 
  10   7   7       30.91       39.56      8.71 o 
  11   7   7        6.18       17.35      7.31 o 
  12   7   7        6.04        9.83      8.90 o 
  13   7   7       10.84        6.08      8.10 o 
  14   7   7        0.04       -1.66      7.83 o 
  15   7   7       10.36       19.97     11.30 o 
   1   8   7        1.30        2.14      3.81 o 
   2   8   7        0.01        2.50      5.89 o 
   3   8   7       19.33       11.13      4.30 o 
   4   8   7        1.30        6.38      4.71 o 
   5   8   7      168.78      154.97      9.68 o 
   6   8   7       58.73       56.71      7.17 o 
   7   8   7       48.73       37.77      6.12 o 
   8   8   7       14.23       20.35      5.69 o 
   9   8   7       33.94       39.16      9.56 o 
  10   8   7        0.53       -2.33      6.06 o 
  11   8   7        5.59        2.16      6.18 o 
  12   8   7       20.16        7.92      7.59 o 
  13   8   7        6.76       10.37     10.93 o 
  14   8   7        1.39       -5.73      9.27 o 
   0   9   7        1.65        5.93      5.82 o 
   1   9   7        9.27       15.27      5.60 o 
   2   9   7       27.50       27.59      5.30 o 
   3   9   7       54.44       65.56      6.87 o 
   4   9   7        0.47        3.75      5.52 o 
   5   9   7        0.40       -1.12      5.46 o 
   6   9   7        8.91       22.33      9.15 o 
   7   9   7      138.26      148.34     11.55 o 
   8   9   7        0.45        8.09      6.10 o 
   9   9   7        0.94        6.00      6.61 o 
  10   9   7        8.84       16.99      7.67 o 
  11   9   7        0.23        5.79      7.56 o 
  12   9   7        5.39        6.50      8.63 o 
  13   9   7        4.04        8.13      9.74 o 
   1  10   7       22.76       19.34      6.29 o 
   2  10   7        0.26        0.78      5.32 o 
   3  10   7        1.23        5.14      5.84 o 
   4  10   7      170.48      150.12     11.69 o 
   5  10   7       31.16       25.08      7.70 o 
   6  10   7      231.24      225.86     16.91 o 
   7  10   7       28.47       23.72      7.95 o 
   8  10   7       12.02       18.88      8.48 o 
   9  10   7        1.45        9.51      8.30 o 
  10  10   7        0.93        5.68      8.41 o 
  11  10   7       15.50       20.59     15.13 o 
  12  10   7        0.00       14.34     13.18 o 
   0  11   7        3.70        7.39      7.29 o 
   1  11   7       19.92       14.89      6.66 o 
   2  11   7       11.89        9.04      6.47 o 
   3  11   7        4.94        4.99      6.36 o 
   4  11   7        0.07        1.20      5.94 o 
   5  11   7       16.46       20.78      8.15 o 
   6  11   7        7.23        6.60      6.33 o 
   7  11   7       21.77       90.51     27.16 o 
   8  11   7        0.88       -9.90      9.90 o 
   9  11   7        1.13       16.98     11.86 o 
  10  11   7        0.26        4.74     14.80 o 
   1  12   7        9.05       10.24      7.68 o 
   2  12   7        1.29       -2.62      6.47 o 
   3  12   7       10.96        5.11      8.28 o 
   4  12   7        6.25       20.62      9.05 o 
   5  12   7        0.25       12.28      8.51 o 
   6  12   7        0.01        9.34      9.15 o 
   7  12   7        5.57       12.98     12.14 o 
   8  12   7        1.97        4.13      9.95 o 
   0  13   7        0.84       29.79     22.52 o 
   1  13   7        5.25        9.68     11.82 o 
   2  13   7        0.33       -7.72     11.87 o 
   3  13   7        6.29       10.22     11.21 o 
   4  13   7        0.00        6.15     11.05 o 
   5  13   7        1.53       -0.55     10.97 o 
   0   0   8       17.19       12.61     13.70 o 
   1   0   8       73.54      110.93      5.90 o 
   2   0   8        0.12        4.69      3.01 o 
   3   0   8      632.14      636.51     20.64 o 
   4   0   8      330.42      307.12     13.84 o 
   5   0   8        7.48        5.35      3.70 o 
   6   0   8       33.20       33.32      4.66 o 
   7   0   8      654.49      645.81     22.55 o 
   8   0   8       79.55       86.65      8.90 o 
   9   0   8      133.66      124.17      9.26 o 
  10   0   8        0.24        3.89      5.38 o 
  11   0   8        1.17        2.01      5.72 o 
  12   0   8       18.81       26.70     13.04 o 
  13   0   8        9.61       -0.48      7.04 o 
  14   0   8        0.04        5.68     12.03 o 
  15   0   8        1.19        4.53      9.81 o 
  16   0   8        3.81       31.61     16.81 o 
  17   0   8       12.88       20.33     22.04 o 
   1   1   8        6.40       18.15      3.19 o 
   2   1   8      375.95      406.89     11.74 o 
   3   1   8      281.90      266.01      8.35 o 
   4   1   8      334.49      294.60     10.07 o 
   5   1   8       51.87       68.58      4.59 o 
   6   1   8       83.26       78.61      5.76 o 
   7   1   8      467.36      417.84     13.43 o 
   8   1   8        6.85       16.57      3.37 o 
   9   1   8        0.18        4.82      2.79 o 
  10   1   8       12.62       14.13      3.94 o 
  11   1   8       32.45       24.60      6.05 o 
  12   1   8       15.92       25.56      6.63 o 
  13   1   8        1.23        6.96      5.93 o 
  14   1   8        0.90        2.69      5.56 o 
  15   1   8       12.06        1.65      7.96 o 
  16   1   8        2.73        6.75      9.59 o 
  17   1   8        2.15        6.79     10.51 o 
   0   2   8      172.18      165.64     12.75 o 
   1   2   8       13.24       26.72      3.14 o 
   2   2   8        1.50        2.76      3.62 o 
   3   2   8       11.84       11.65      3.09 o 
   4   2   8      104.51      106.93      6.07 o 
   5   2   8      185.34      190.09      8.21 o 
   6   2   8       19.66       22.86      4.59 o 
   7   2   8      124.64      123.65      7.33 o 
   8   2   8       31.61       52.63      6.90 o 
   9   2   8        9.26        8.92      3.99 o 
  10   2   8        0.64       -2.88      4.26 o 
  11   2   8       11.70        2.56      4.31 o 
  12   2   8        0.41        3.47      4.70 o 
  13   2   8        0.65        8.26      6.33 o 
  14   2   8        4.89       15.17      7.41 o 
  15   2   8       64.84       59.48     10.98 o 
  16   2   8        0.69       -3.13      8.43 o 
  17   2   8       12.74       25.61     12.26 o 
   1   3   8      131.15      123.65      5.30 o 
   2   3   8       32.54       43.30      4.46 o 
   3   3   8       62.59       94.73      5.52 o 
   4   3   8       45.45       57.26      5.92 o 
   5   3   8      720.77      663.88     19.86 o 
   6   3   8       84.80       71.20      5.82 o 
   7   3   8      335.93      279.78     11.49 o 
   8   3   8       14.80       18.13      5.21 o 
   9   3   8       66.77       60.92      5.95 o 
  10   3   8        4.57        3.04      4.78 o 
  11   3   8       38.09       41.26      6.36 o 
  12   3   8       24.53       15.33      5.52 o 
  13   3   8        0.56       -0.12      5.48 o 
  14   3   8        2.29        2.42      6.45 o 
  15   3   8       16.02       11.98      7.80 o 
  16   3   8        2.84        6.98     10.12 o 
  17   3   8        0.00       -6.21     11.98 o 
   0   4   8       28.18       32.03      6.45 o 
   1   4   8      188.46      191.43      6.96 o 
   2   4   8      109.29      104.48      5.49 o 
   3   4   8      511.67      482.60     14.09 o 
   4   4   8      139.04      136.59     10.30 o 
   5   4   8        9.72       18.55      4.16 o 
   6   4   8      338.96      351.10     15.38 o 
   7   4   8      221.01      242.77     11.91 o 
   8   4   8      197.96      187.86      9.72 o 
   9   4   8       11.94       25.11      5.10 o 
  10   4   8       43.60       55.54      7.55 o 
  11   4   8       19.98       24.97      6.19 o 
  12   4   8       12.80       13.82      6.06 o 
  13   4   8        0.71        0.57      5.18 o 
  14   4   8        0.09       -2.69      7.01 o 
  15   4   8       55.13       65.78     12.37 o 
  16   4   8       11.25        1.49     10.76 o 
   1   5   8      470.40      474.68     13.09 o 
   2   5   8       69.41       78.47      5.75 o 
   3   5   8      371.17      382.91     12.22 o 
   4   5   8       11.74       14.56      4.23 o 
   5   5   8     2654.95     2563.41     64.88 o 
   6   5   8       14.03       15.09      4.97 o 
   7   5   8     1286.11     1172.53     34.85 o 
   8   5   8       62.84       61.78      6.14 o 
   9   5   8       12.80       19.88      6.40 o 
  10   5   8       19.89        5.99      5.13 o 
  11   5   8      208.88      219.52     14.72 o 
  12   5   8       33.81       26.42      7.08 o 
  13   5   8       14.83       17.68      8.22 o 
  14   5   8        0.43        9.34      8.38 o 
  15   5   8        0.02        0.59      8.02 o 
  16   5   8        0.03        7.57     11.96 o 
   0   6   8        2.71       -1.19      4.08 o 
   1   6   8       29.07       27.58      4.47 o 
   2   6   8       35.30       34.30      3.84 o 
   3   6   8      719.68      697.07     20.67 o 
   4   6   8       81.85       85.67      6.65 o 
   5   6   8        0.67        7.14      6.44 o 
   6   6   8       99.56       91.85      8.26 o 
   7   6   8       24.80       18.26      5.69 o 
   8   6   8       68.90       82.26      7.92 o 
   9   6   8       49.96       63.39      9.32 o 
  10   6   8       36.89       51.04      9.49 o 
  11   6   8       66.78       58.74      9.77 o 
  12   6   8        0.82       13.79      7.24 o 
  13   6   8        4.75       -1.97      6.67 o 
  14   6   8        0.98       13.36     10.10 o 
  15   6   8       31.61       16.51     10.11 o 
   1   7   8      151.46      146.01      7.85 o 
   2   7   8       12.54       15.01      4.05 o 
   3   7   8       76.47       75.46      6.27 o 
   4   7   8        0.03        4.11      5.03 o 
   5   7   8      505.87      459.04     18.35 o 
   6   7   8       31.08       39.75      8.33 o 
   7   7   8       42.62       53.06      7.26 o 
   8   7   8       18.19       24.40      7.10 o 
   9   7   8       81.70       81.85     11.78 o 
  10   7   8        2.48       21.89      7.68 o 
  11   7   8        2.35        2.43      7.13 o 
  12   7   8        0.03        8.99      7.66 o 
  13   7   8        0.71       11.27      8.81 o 
  14   7   8        1.22        5.49      9.19 o 
  15   7   8        6.35       31.54     20.34 o 
   0   8   8       42.15       44.90      9.29 o 
   1   8   8        7.07        6.96      4.86 o 
   2   8   8        5.03        7.56      7.34 o 
   3   8   8        5.57        3.98      5.04 o 
   4   8   8       25.35       23.18      6.41 o 
   5   8   8       58.30       58.37      7.13 o 
   6   8   8        0.10        3.07      4.82 o 
   7   8   8        0.02        3.76      5.03 o 
   8   8   8       14.49       11.33      6.42 o 
   9   8   8       21.59       20.00      7.43 o 
  10   8   8        0.79        9.20      7.01 o 
  11   8   8        4.94        8.72      7.98 o 
  12   8   8        4.90       25.28     13.41 o 
  13   8   8        0.01        5.67      8.74 o 
  14   8   8        1.24        2.07     14.30 o 
   1   9   8        5.84        7.39      5.34 o 
   2   9   8       29.59       24.98      7.61 o 
   3   9   8        8.52        7.07      5.68 o 
   4   9   8       64.77       87.17     10.03 o 
   5   9   8       26.33       25.88      7.60 o 
   6   9   8       38.40       51.02      9.19 o 
   7   9   8       61.95       66.54      9.57 o 
   8   9   8        6.33       12.70      8.48 o 
   9   9   8        0.20        5.60      7.34 o 
  10   9   8        2.29       20.02      9.12 o 
  11   9   8       22.73       30.18     11.02 o 
  12   9   8        3.20        9.79     10.49 o 
  13   9   8        0.94        5.53     11.61 o 
   0  10   8        1.39       -3.70      9.86 o 
   1  10   8        0.00       22.34      6.86 o 
   2  10   8        0.23        3.71      6.00 o 
   3  10   8        4.19        2.81      6.10 o 
   4  10   8        7.42       16.73      8.35 o 
   5  10   8        0.58        5.34      6.37 o 
   6  10   8        0.03        5.25      6.40 o 
   7  10   8       42.12       46.11     10.82 o 
   8  10   8        4.48       18.00     10.79 o 
   9  10   8       13.11       36.17     11.30 o 
  10  10   8        0.34       14.74     10.32 o 
  11  10   8        3.93       27.97     16.44 o 
   1  11   8       12.57        4.59      7.21 o 
   2  11   8        6.34        2.69      7.12 o 
   3  11   8       34.75       32.29      9.14 o 
   4  11   8        5.03        1.46      7.06 o 
   5  11   8        2.30        1.44      6.77 o 
   6  11   8        3.30       13.84     10.41 o 
   7  11   8       22.18       28.04     11.25 o 
   8  11   8        0.53        9.90     10.55 o 
   9  11   8        8.19        6.20     10.80 o 
   0  12   8        0.03        2.52     10.00 o 
   1  12   8        1.74        4.80      7.84 o 
   2  12   8        1.73       -0.24      7.49 o 
   3  12   8        1.49        2.56      9.04 o 
   4  12   8        0.94        5.44     11.96 o 
   5  12   8        2.29       -6.01     11.44 o 
   6  12   8        0.04       -3.77     10.38 o 
   7  12   8        9.17       -2.27      9.53 o 
   1  13   8        1.82       -3.94     11.03 o 
   2  13   8        0.02       19.04     12.79 o 
   3  13   8        0.21        8.18     11.12 o 
   1   0   9      440.47      454.35     15.54 o 
   2   0   9       97.48       74.03      5.18 o 
   3   0   9      122.58       94.98     13.28 o 
   4   0   9       13.37       23.72      8.70 o 
   5   0   9      186.59      156.54     11.72 o 
   6   0   9      189.26      209.57     14.55 o 
   7   0   9      130.30      113.18     11.50 o 
   8   0   9       13.50       31.87     10.35 o 
   9   0   9      337.79      299.75     20.57 o 
  10   0   9       68.54       73.45     10.71 o 
  11   0   9       57.48       54.33      9.21 o 
  12   0   9       19.37       17.16     11.08 o 
  13   0   9        0.05       12.18     10.14 o 
  14   0   9        1.75        5.47     12.65 o 
  15   0   9        0.40        1.96     12.03 o 
  16   0   9       10.08       26.90     17.41 o 
  17   0   9       16.71       19.21     18.52 o 
   0   1   9      215.34      215.03     11.87 o 
   1   1   9        1.82        6.47      3.25 o 
   2   1   9       54.76       62.92      4.67 o 
   3   1   9       27.07       37.00      3.73 o 
   4   1   9       38.49       35.94      5.16 o 
   5   1   9       20.52       30.15      4.01 o 
   6   1   9        6.43       11.72      4.48 o 
   7   1   9      510.47      472.68     17.73 o 
   8   1   9       59.78       53.31      5.68 o 
   9   1   9       21.17       28.28      4.76 o 
  10   1   9        9.14        2.65      4.05 o 
  11   1   9       16.67       35.05      6.83 o 
  12   1   9        0.10        1.19      6.32 o 
  13   1   9        0.00       -2.67      6.98 o 
  14   1   9        1.16       14.76      8.25 o 
  15   1   9        1.23        4.01      8.98 o 
  16   1   9        0.55        2.66      9.64 o 
   1   2   9      212.35      186.39      7.30 o 
   2   2   9      255.24      256.60      8.67 o 
   3   2   9        5.83        3.69      3.50 o 
   4   2   9       42.23       46.33      4.43 o 
   5   2   9       26.54       34.01      5.75 o 
   6   2   9       40.66       46.09      5.11 o 
   7   2   9        3.92       12.93      6.35 o 
   8   2   9      278.25      267.30     11.44 o 
   9   2   9       98.33       90.24      7.76 o 
  10   2   9        5.44        7.19      3.99 o 
  11   2   9        1.20        7.69      5.34 o 
  12   2   9        0.02        7.03      5.39 o 
  13   2   9        5.89       13.21      7.74 o 
  14   2   9        0.00        1.77      7.28 o 
  15   2   9        0.00       20.91     11.08 o 
  16   2   9        0.47       17.03     11.53 o 
   0   3   9      548.88      495.65     23.34 o 
   1   3   9        0.90        4.07      2.65 o 
   2   3   9       38.65       51.72      5.11 o 
   3   3   9      270.15      249.18     10.16 o 
   4   3   9       55.90       58.74      5.13 o 
   5   3   9       30.46       45.83      6.55 o 
   6   3   9       65.88       69.99      6.28 o 
   7   3   9      120.75      109.77      7.66 o 
   8   3   9       50.74       66.91      6.67 o 
   9   3   9        5.01        1.11      3.79 o 
  10   3   9       53.35       60.49      7.68 o 
  11   3   9       39.18       55.36      7.57 o 
  12   3   9       40.11       50.31      7.65 o 
  13   3   9        0.25       -2.22      6.19 o 
  14   3   9       13.91       22.33      9.42 o 
  15   3   9        2.45        9.71      9.09 o 
  16   3   9        6.17       19.19     13.00 o 
   1   4   9       20.68       20.05      4.99 o 
   2   4   9       35.55       33.87      5.84 o 
   3   4   9       54.94       64.59      5.25 o 
   4   4   9      633.06      572.69     18.20 o 
   5   4   9     1451.55     1439.94     42.78 o 
   6   4   9        1.22        1.60      3.85 o 
   7   4   9      116.74      136.15      8.84 o 
   8   4   9       62.57       70.30      7.08 o 
   9   4   9       29.56       37.23      6.16 o 
  10   4   9        1.17        7.03      5.45 o 
  11   4   9        4.79       17.71      6.30 o 
  12   4   9        2.01       10.82      6.04 o 
  13   4   9        2.42       10.80      7.41 o 
  14   4   9       10.62        5.33      8.77 o 
  15   4   9        6.62        4.17     10.80 o 
  16   4   9        0.89       26.37     16.29 o 
   0   5   9      493.55      482.79     24.46 o 
   1   5   9       18.86       37.20      5.02 o 
   2   5   9       61.29       59.83      4.83 o 
   3   5   9       31.41       34.78      6.87 o 
   4   5   9      127.68      122.41      7.37 o 
   5   5   9      190.70      193.63     11.04 o 
   6   5   9       87.59       86.10      7.31 o 
   7   5   9      458.27      449.54     17.18 o 
   8   5   9       99.90       88.76      7.52 o 
   9   5   9      102.10       92.36      9.80 o 
  10   5   9       16.78       20.86      6.67 o 
  11   5   9       26.96       50.86      9.37 o 
  12   5   9       61.37       79.12     15.35 o 
  13   5   9        0.65        8.44     10.14 o 
  14   5   9       12.94        5.11      9.39 o 
  15   5   9        0.35        5.39     11.05 o 
   1   6   9       18.59       25.73      7.62 o 
   2   6   9       69.71       75.10      7.51 o 
   3   6   9       63.85       83.11      6.30 o 
   4   6   9      272.99      262.84     12.73 o 
   5   6   9      270.38      275.13     14.64 o 
   6   6   9       13.37       15.89      6.79 o 
   7   6   9       10.36       15.63      7.03 o 
   8   6   9       45.66       42.19      9.04 o 
   9   6   9        0.25       -5.11      6.48 o 
  10   6   9        0.06        8.68      6.92 o 
  11   6   9        0.00       -2.89      7.37 o 
  12   6   9        9.43        6.55      6.72 o 
  13   6   9        3.84        1.09      7.31 o 
  14   6   9        1.47       25.39     12.51 o 
  15   6   9        6.75       24.48     18.64 o 
   0   7   9       97.29      113.49     15.61 o 
   1   7   9        5.27        4.37      5.81 o 
   2   7   9        3.68       10.09      3.99 o 
   3   7   9       24.66       20.99      5.05 o 
   4   7   9       12.14       22.62      6.05 o 
   5   7   9        7.45        6.47      4.83 o 
   6   7   9       62.38       56.99      9.70 o 
   7   7   9       70.08       78.48      8.80 o 
   8   7   9       26.90       28.93      7.53 o 
   9   7   9        3.99        9.20      6.45 o 
  10   7   9       23.00       19.25      8.08 o 
  11   7   9        9.75        4.31      6.82 o 
  12   7   9       22.18       18.99      9.52 o 
  13   7   9        1.44       14.42      8.54 o 
  14   7   9        7.00       13.59     12.24 o 
   1   8   9        0.02        2.54      5.66 o 
   2   8   9       20.75       34.75      8.20 o 
   3   8   9        0.17       11.73      6.13 o 
   4   8   9        0.71        2.41      6.67 o 
   5   8   9       11.41       16.24      6.68 o 
   6   8   9       23.25       21.35      6.45 o 
   7   8   9        0.19       -5.72      5.72 o 
   8   8   9       84.41      104.15     10.96 o 
   9   8   9        0.10        2.62      6.63 o 
  10   8   9        4.05       -4.40      7.23 o 
  11   8   9        0.10        3.56      7.28 o 
  12   8   9        4.65       -1.98      7.45 o 
  13   8   9        0.19        1.76     11.65 o 
   0   9   9       47.35       53.78     13.80 o 
   1   9   9        6.56        7.58      6.93 o 
   2   9   9        1.61        5.68      7.08 o 
   3   9   9       36.08       31.76      8.90 o 
   4   9   9        1.73       11.93      6.38 o 
   5   9   9        8.40       11.09      7.07 o 
   6   9   9        1.10        2.61      6.64 o 
   7   9   9      184.46      208.29     17.90 o 
   8   9   9        1.92        8.20      8.32 o 
   9   9   9       10.65       13.44      9.04 o 
  10   9   9        0.06        4.44      8.77 o 
  11   9   9        0.03        4.19     10.05 o 
  12   9   9        1.10       -8.25     11.84 o 
   1  10   9       38.88       53.46     10.60 o 
   2  10   9        3.51        3.34      6.50 o 
   3  10   9        5.47        3.02      6.96 o 
   4  10   9        1.89       15.32      8.05 o 
   5  10   9       11.92       18.33      8.68 o 
   6  10   9       16.22       10.38      9.55 o 
   7  10   9       11.89        0.52      7.79 o 
   8  10   9        3.35        6.33      9.03 o 
   9  10   9       34.88       33.87     12.98 o 
  10  10   9        8.52       19.08     14.91 o 
   0  11   9        1.07       10.24     13.03 o 
   1  11   9       18.51        8.17      8.07 o 
   2  11   9        9.48       -3.06      7.11 o 
   3  11   9        0.08        0.19      7.86 o 
   4  11   9        0.86       23.86     10.36 o 
   5  11   9        0.92       12.58      8.77 o 
   6  11   9        4.42        2.37      8.37 o 
   7  11   9       15.34       12.46     11.05 o 
   8  11   9        6.32       11.08     11.76 o 
   1  12   9        4.42       15.81      9.73 o 
   2  12   9       28.67       25.68     11.36 o 
   3  12   9        0.15       13.51     13.50 o 
   4  12   9        0.02        4.98     12.81 o 
   5  12   9        4.60       40.79     15.56 o 
   0   0  10       77.59       61.98     13.05 o 
   1   0  10       88.04       81.11      8.23 o 
   2   0  10        0.10       -0.88      4.71 o 
   3   0  10      169.57      173.66     12.04 o 
   4   0  10      279.68      312.83     21.72 o 
   5   0  10      107.22       87.55     10.98 o 
   6   0  10      115.08      150.44     14.57 o 
   7   0  10      614.49      534.88     29.65 o 
   8   0  10       17.44        8.19      7.50 o 
   9   0  10       10.22        2.26      7.46 o 
  10   0  10      153.86      145.43     14.62 o 
  11   0  10       19.22       29.86     14.21 o 
  12   0  10        0.03       -8.72     10.85 o 
  13   0  10        1.72       26.57     17.86 o 
  14   0  10        0.33      -13.74     13.74 o 
  15   0  10       10.65       30.54     17.01 o 
  16   0  10        0.49       -0.03     16.68 o 
   1   1  10        0.15        3.34      3.85 o 
   2   1  10       66.54       67.14      5.30 o 
   3   1  10        6.33        7.57      3.64 o 
   4   1  10       79.81       82.39      6.88 o 
   5   1  10       29.51       34.55      8.03 o 
   6   1  10        2.40        7.49      4.54 o 
   7   1  10       28.72       26.53      5.85 o 
   8   1  10        0.24        0.96      4.26 o 
   9   1  10        4.58       12.66      5.67 o 
  10   1  10        9.21       24.82      6.51 o 
  11   1  10       26.20       23.03      7.27 o 
  12   1  10        1.38       10.25      7.44 o 
  13   1  10        2.40       12.72      8.77 o 
  14   1  10        0.22        7.95      7.77 o 
  15   1  10        5.68       15.57     11.67 o 
  16   1  10        0.30        2.53     11.78 o 
   0   2  10       84.85       78.14     10.17 o 
   1   2  10      295.03      277.32     13.28 o 
   2   2  10        0.03        9.18      4.70 o 
   3   2  10        4.77       19.76      3.78 o 
   4   2  10       14.71       10.43      5.35 o 
   5   2  10       36.82       38.25      5.08 o 
   6   2  10        0.00        0.53      3.92 o 
   7   2  10       13.77       22.02      4.89 o 
   8   2  10        4.28       10.00      5.03 o 
   9   2  10       76.86       79.69      8.49 o 
  10   2  10       17.66       17.45      7.02 o 
  11   2  10        3.11       -0.15      5.73 o 
  12   2  10       14.84       15.39      8.61 o 
  13   2  10        1.58        1.23      7.08 o 
  14   2  10        6.06       17.68      8.69 o 
  15   2  10        2.84       19.48     11.50 o 
   1   3  10       11.11       14.09      4.99 o 
   2   3  10       45.47       60.42      6.10 o 
   3   3  10      231.89      223.81      9.39 o 
   4   3  10      128.68      130.51      8.31 o 
   5   3  10        1.03        4.42      5.82 o 
   6   3  10      515.09      501.59     18.26 o 
   7   3  10        0.10        3.43      4.19 o 
   8   3  10        0.03       12.36      4.89 o 
   9   3  10       16.89       13.40      6.54 o 
  10   3  10        0.49        5.46      5.47 o 
  11   3  10       48.18       44.73      8.62 o 
  12   3  10        8.10       13.42      7.35 o 
  13   3  10       17.81       13.33      8.09 o 
  14   3  10        8.29       23.84     12.27 o 
  15   3  10        0.15       12.03     11.77 o 
   0   4  10        0.26       -3.25      9.89 o 
   1   4  10      179.88      191.12     10.85 o 
   2   4  10      118.93      160.28      9.91 o 
   3   4  10       32.21       40.17      5.30 o 
   4   4  10      121.01      153.60      8.55 o 
   5   4  10       26.14       21.43      4.63 o 
   6   4  10       51.59       43.41      7.79 o 
   7   4  10       43.44       49.20      6.63 o 
   8   4  10       19.02        8.14      4.78 o 
   9   4  10        2.89        2.95      5.12 o 
  10   4  10       73.85       69.10      9.08 o 
  11   4  10        4.69       -1.35      5.83 o 
  12   4  10       36.29       34.27      8.82 o 
  13   4  10       11.83       33.52     12.89 o 
  14   4  10       13.10        9.75     11.00 o 
  15   4  10       26.44       18.28     13.83 o 
   1   5  10       68.81       65.51      7.00 o 
   2   5  10       41.29       62.81      6.70 o 
   3   5  10        0.00       10.73      4.87 o 
   4   5  10      416.07      408.56     15.17 o 
   5   5  10       85.22       72.75      6.90 o 
   6   5  10      163.80      168.63     10.52 o 
   7   5  10      144.87      141.30      9.46 o 
   8   5  10      137.79      159.08     10.70 o 
   9   5  10      117.77      118.03     10.68 o 
  10   5  10       40.23       47.99      8.67 o 
  11   5  10       41.83       30.89      8.41 o 
  12   5  10       18.17       24.73      9.08 o 
  13   5  10        4.37       28.68     12.52 o 
  14   5  10       24.82       28.04     13.43 o 
   0   6  10       23.29       13.84      8.92 o 
   1   6  10      164.61      145.21      9.04 o 
   2   6  10       98.84      109.01      8.66 o 
   3   6  10        3.46        2.40      5.26 o 
   4   6  10        3.29        1.13      4.48 o 
   5   6  10        0.02       -2.11      4.80 o 
   6   6  10       91.01       82.70      8.20 o 
   7   6  10      128.49      117.59     10.15 o 
   8   6  10       27.78       30.51      6.63 o 
   9   6  10       16.14       25.23      7.69 o 
  10   6  10        4.96        0.35      5.50 o 
  11   6  10       23.04        1.72      6.74 o 
  12   6  10        9.23       10.10      8.00 o 
  13   6  10        6.42       11.95     11.78 o 
  14   6  10       33.53       20.43     16.86 o 
   1   7  10       13.02       13.09      7.16 o 
   2   7  10       60.51       69.64      9.67 o 
   3   7  10      190.16      201.19     13.10 o 
   4   7  10       94.83       88.15      9.71 o 
   5   7  10       14.53       18.26      6.62 o 
   6   7  10      186.84      194.52     12.33 o 
   7   7  10        0.20        4.02      5.62 o 
   8   7  10       24.62       17.83      7.71 o 
   9   7  10       39.35       47.35     11.18 o 
  10   7  10        9.85       15.55      8.27 o 
  11   7  10       12.33       13.69      8.55 o 
  12   7  10        3.79        5.31      8.35 o 
  13   7  10        6.77       28.38     13.56 o 
   0   8  10        0.48       -6.45      9.16 o 
   1   8  10       33.86       26.21      8.41 o 
   2   8  10        2.50       12.61      7.21 o 
   3   8  10        0.02        1.13      6.19 o 
   4   8  10        8.72       -1.97      6.69 o 
   5   8  10       12.39       22.82     10.85 o 
   6   8  10       11.37        7.27      7.65 o 
   7   8  10       18.18       21.60      7.91 o 
   8   8  10        1.43       -1.05      6.35 o 
   9   8  10       33.61       33.94     10.85 o 
  10   8  10        1.91        9.74      9.81 o 
  11   8  10        0.18       11.29     11.23 o 
  12   8  10        0.53        3.00      9.77 o 
   1   9  10        0.30        8.95      7.73 o 
   2   9  10        2.36       12.34      8.61 o 
   3   9  10        8.67        0.64      7.09 o 
   4   9  10        3.46        9.62      7.67 o 
   5   9  10       10.60       16.64      9.31 o 
   6   9  10        0.54        3.51      7.75 o 
   7   9  10        0.02        6.48      9.37 o 
   8   9  10        2.00       11.61      9.01 o 
   9   9  10        2.06        8.77      9.76 o 
  10   9  10        0.00        7.75      9.98 o 
   0  10  10        7.90       22.06     13.90 o 
   1  10  10       19.49        6.25      7.58 o 
   2  10  10        0.11        8.16      7.79 o 
   3  10  10       13.37       12.83      8.31 o 
   4  10  10       25.15       46.33     10.37 o 
   5  10  10       10.67       15.00      9.33 o 
   6  10  10       22.26       14.25     10.90 o 
   7  10  10       55.51       68.47     16.57 o 
   8  10  10        4.55       19.64     12.35 o 
   9  10  10        1.25       18.68     13.22 o 
   1  11  10        0.71       -2.30      8.53 o 
   2  11  10        8.13       16.62      9.95 o 
   3  11  10        0.00       10.53      9.53 o 
   4  11  10        6.53        0.03      8.31 o 
   5  11  10        1.11       13.95     12.72 o 
   6  11  10        0.03       18.39     11.67 o 
   0  12  10        4.20       10.45     16.33 o 
   1  12  10        5.44        2.18      8.87 o 
   2  12  10        0.23       18.06     13.43 o 
   1   0  11       58.31       52.62      8.31 o 
   2   0  11        3.05        4.89      5.30 o 
   3   0  11      303.18      227.01     15.82 o 
   4   0  11        2.41        3.81      5.57 o 
   5   0  11       28.73       45.94      9.51 o 
   6   0  11       92.90       91.85     12.10 o 
   7   0  11      107.15      107.45     13.75 o 
   8   0  11       37.44       55.36     12.27 o 
   9   0  11       28.03       35.49     13.28 o 
  10   0  11       27.63       17.52      9.30 o 
  11   0  11        0.28       12.65     11.89 o 
  12   0  11       14.55       15.32     11.19 o 
  13   0  11        9.58       21.90     13.30 o 
  14   0  11        2.24       20.41     13.94 o 
  15   0  11        0.64        2.54     42.13 o 
   0   1  11       19.01       32.26      9.23 o 
   1   1  11      178.39      188.64     10.90 o 
   2   1  11       32.81       24.16      7.03 o 
   3   1  11       12.50       10.86      4.48 o 
   4   1  11       10.98       36.64      6.62 o 
   5   1  11       59.71       42.89      6.77 o 
   6   1  11        0.01        7.74      5.05 o 
   7   1  11       10.56       18.64      5.89 o 
   8   1  11      104.43      102.20      9.39 o 
   9   1  11        8.21       15.80      6.90 o 
  10   1  11       30.83       31.91      7.38 o 
  11   1  11       17.27       24.24      9.71 o 
  12   1  11        0.34        8.85      8.36 o 
  13   1  11        3.96       10.28      8.73 o 
  14   1  11        3.51        2.48      9.99 o 
  15   1  11        3.69       -0.87     10.54 o 
   1   2  11        2.97       16.40      5.62 o 
   2   2  11      198.50      222.57     11.65 o 
   3   2  11       47.38       58.19      5.50 o 
   4   2  11        2.13        2.59      4.23 o 
   5   2  11        1.65        9.18      6.34 o 
   6   2  11       23.09       31.70      6.17 o 
   7   2  11        2.81       10.71      6.15 o 
   8   2  11      219.15      204.97     13.21 o 
   9   2  11       92.41       77.78      9.56 o 
  10   2  11       30.69       17.29      7.66 o 
  11   2  11        0.05        8.99      7.92 o 
  12   2  11        0.21       -0.73      7.66 o 
  13   2  11       27.46       18.66     10.09 o 
  14   2  11        0.09       14.26     11.11 o 
  15   2  11        0.00       15.51     17.42 o 
   0   3  11        0.98        5.09     13.01 o 
   1   3  11      104.39      105.76      7.73 o 
   2   3  11        3.23        0.67      4.30 o 
   3   3  11        1.34        6.48      4.69 o 
   4   3  11      236.90      265.09     11.50 o 
   5   3  11        5.64       10.48      4.96 o 
   6   3  11        1.30        5.11      5.82 o 
   7   3  11        2.16       -1.90      4.90 o 
   8   3  11       21.06       37.10      8.24 o 
   9   3  11      140.64      141.57     11.45 o 
  10   3  11        5.04        7.68      6.64 o 
  11   3  11       34.70       38.22      9.11 o 
  12   3  11        0.18        2.03      7.46 o 
  13   3  11        2.90       11.56      9.10 o 
  14   3  11       11.42       31.54     18.06 o 
   1   4  11      151.74      165.30     10.40 o 
   2   4  11        7.44       10.63      5.08 o 
   3   4  11       19.70       31.38      6.00 o 
   4   4  11      103.14       86.93      9.40 o 
   5   4  11       55.40       58.07      6.74 o 
   6   4  11      200.53      160.56      9.71 o 
   7   4  11        4.93        3.31      4.53 o 
   8   4  11        7.00       24.89      9.42 o 
   9   4  11        0.09       -1.44      5.76 o 
  10   4  11       37.59       26.72      8.37 o 
  11   4  11       14.31       27.23      9.37 o 
  12   4  11       30.73       24.93     11.43 o 
  13   4  11        0.90        1.67      8.88 o 
  14   4  11        4.26        8.48     11.66 o 
   0   5  11       15.96       11.37      7.23 o 
   1   5  11      173.18      171.84     10.71 o 
   2   5  11      474.75      422.78     17.72 o 
   3   5  11       62.70       82.15      8.14 o 
   4   5  11      255.18      258.65     13.51 o 
   5   5  11        3.52        1.58      4.55 o 
   6   5  11        6.56       13.36      4.94 o 
   7   5  11       38.63       48.11      6.96 o 
   8   5  11       13.78       26.28      6.83 o 
   9   5  11        0.73        6.37      7.14 o 
  10   5  11       10.93       29.11      9.52 o 
  11   5  11       16.09       22.02      9.23 o 
  12   5  11        0.20        7.72      9.31 o 
  13   5  11       20.05       35.98     13.73 o 
   1   6  11       53.86       62.04      8.54 o 
   2   6  11       42.18       58.61      8.45 o 
   3   6  11       67.94       89.29     10.12 o 
   4   6  11      151.98      150.68     11.74 o 
   5   6  11       29.11       21.46      8.91 o 
   6   6  11      122.75      108.94     10.75 o 
   7   6  11        0.43       -3.53      5.36 o 
   8   6  11       14.27       17.52      7.50 o 
   9   6  11        8.62       10.63      7.25 o 
  10   6  11       18.40       16.57      9.57 o 
  11   6  11       12.62       18.29      9.31 o 
  12   6  11        4.36       22.90     11.94 o 
  13   6  11        0.27       16.80     16.17 o 
   0   7  11        1.18       12.62     10.75 o 
   1   7  11       30.46       32.80      9.01 o 
   2   7  11        1.60        1.64      5.98 o 
   3   7  11        0.00        2.83      7.26 o 
   4   7  11       53.74       49.55      9.06 o 
   5   7  11        8.78       13.11      6.97 o 
   6   7  11        5.56       10.71      6.83 o 
   7   7  11        0.32       -4.41      7.29 o 
   8   7  11        2.70        1.13      6.94 o 
   9   7  11       84.63       98.67     13.98 o 
  10   7  11        0.01        1.88      7.90 o 
  11   7  11       10.09       23.22     14.56 o 
  12   7  11        1.57       18.80     20.13 o 
   1   8  11        0.28        7.31      7.03 o 
   2   8  11        4.29        1.17      6.45 o 
   3   8  11        0.09       -2.21      6.81 o 
   4   8  11        2.72       22.40     10.85 o 
   5   8  11        8.39       26.28      9.71 o 
   6   8  11       17.49       23.02      8.75 o 
   7   8  11        4.29       -6.70      8.81 o 
   8   8  11       35.13       29.47     11.21 o 
   9   8  11       12.10        5.34      9.63 o 
  10   8  11        3.91       -8.26     11.82 o 
   0   9  11        4.78       16.05     23.46 o 
   1   9  11       19.88       37.10     10.34 o 
   2   9  11        2.12       -8.43      8.43 o 
   3   9  11       14.17       16.28      8.73 o 
   4   9  11        2.63        2.97      7.69 o 
   5   9  11       22.08       19.64     10.59 o 
   6   9  11        4.21       12.26     13.07 o 
   7   9  11       18.22       18.66     10.95 o 
   8   9  11       42.89       32.26     13.14 o 
   9   9  11        0.03        4.76     11.86 o 
   1  10  11        0.91        3.37      9.98 o 
   2  10  11        0.61        8.21      9.26 o 
   3  10  11       20.18       20.02      9.24 o 
   4  10  11        0.11        3.09      9.77 o 
   5  10  11        0.77       21.63     12.56 o 
   6  10  11       22.34        3.84      9.90 o 
   7  10  11        7.75       22.73     12.89 o 
   0  11  11        0.16        7.65     16.41 o 
   1  11  11       14.71       16.48     10.87 o 
   2  11  11       18.73       29.60     11.63 o 
   3  11  11        0.54       -0.20      7.53 o 
   4  11  11        5.82       23.43     13.71 o 
   0   0  12       17.52       42.03     24.60 o 
   1   0  12        3.02        0.04      7.27 o 
   2   0  12      290.30      251.21     21.83 o 
   3   0  12       53.64       39.63      8.23 o 
   4   0  12       73.93       78.85     12.01 o 
   5   0  12       38.54        9.42      9.31 o 
   6   0  12      340.72      360.29     25.54 o 
   7   0  12       35.81       27.05     10.08 o 
   8   0  12      234.30      193.70     19.27 o 
   9   0  12       35.37       44.49     11.58 o 
  10   0  12       54.10       46.18     12.91 o 
  11   0  12        0.49        6.74     10.51 o 
  12   0  12        0.06       13.63     20.26 o 
  13   0  12        0.01        9.97     13.72 o 
  14   0  12        6.64       18.40     15.50 o 
   1   1  12      113.42      122.39     11.22 o 
   2   1  12        3.93       12.20      5.57 o 
   3   1  12        0.82        5.56      5.16 o 
   4   1  12        0.05       -1.96      4.19 o 
   5   1  12       12.10        7.50      5.11 o 
   6   1  12      118.32      135.54     11.52 o 
   7   1  12        3.00       14.33      6.45 o 
   8   1  12       10.90       11.91      6.62 o 
   9   1  12        1.07        6.18      6.18 o 
  10   1  12      243.23      226.10     17.89 o 
  11   1  12        2.65        5.10      7.60 o 
  12   1  12        3.26        1.86      8.11 o 
  13   1  12        3.93       -3.73      8.32 o 
  14   1  12        3.60       10.89     12.84 o 
   0   2  12        2.58        4.44      5.84 o 
   1   2  12       38.51       38.96      6.57 o 
   2   2  12      138.85      141.50     12.89 o 
   3   2  12        3.20        5.88      5.48 o 
   4   2  12       27.11       27.70      7.11 o 
   5   2  12       12.48       21.97      6.16 o 
   6   2  12       30.38       34.26      7.44 o 
   7   2  12        5.61        0.68      5.16 o 
   8   2  12        5.25       12.29      6.61 o 
   9   2  12       22.67       13.48      6.54 o 
  10   2  12        0.61       -0.06      6.83 o 
  11   2  12       38.68       47.58     11.64 o 
  12   2  12        4.10       -9.51      9.51 o 
  13   2  12        0.34        8.85      9.55 o 
   1   3  12        5.62        5.93      6.06 o 
   2   3  12       45.18       57.52      9.63 o 
   3   3  12      238.98      207.76     13.08 o 
   4   3  12       43.50       40.62     10.05 o 
   5   3  12       49.41       69.16      9.40 o 
   6   3  12        2.93       13.16      5.98 o 
   7   3  12       55.86       62.56      8.90 o 
   8   3  12        0.16       -6.20      6.20 o 
   9   3  12       21.80       31.25      8.66 o 
  10   3  12        3.49        8.99      8.05 o 
  11   3  12       10.01       15.00      8.69 o 
  12   3  12        1.64       -9.21      9.21 o 
  13   3  12        9.77       33.45     12.93 o 
   0   4  12       98.70      118.21     13.20 o 
   1   4  12       82.59       78.23      7.99 o 
   2   4  12       71.87       89.32     10.27 o 
   3   4  12       19.42       21.05      6.13 o 
   4   4  12        6.97       11.58      6.01 o 
   5   4  12       28.73       15.75      6.58 o 
   6   4  12        0.15       -1.07      5.85 o 
   7   4  12        1.26       -6.21      6.61 o 
   8   4  12        0.52        0.67      5.38 o 
   9   4  12       15.65       14.21      7.26 o 
  10   4  12        6.63       16.49     10.21 o 
  11   4  12        6.84       12.57      9.25 o 
  12   4  12        8.87       13.69     10.76 o 
  13   4  12        1.00       -7.03     12.31 o 
   1   5  12       39.41       22.24      6.13 o 
   2   5  12        5.77        7.95      5.85 o 
   3   5  12       81.70       66.70      8.42 o 
   4   5  12      140.41      115.36      9.96 o 
   5   5  12        3.51        5.78      5.33 o 
   6   5  12      151.54      165.52     15.39 o 
   7   5  12        8.01        4.87      7.30 o 
   8   5  12        4.21       10.66      9.06 o 
   9   5  12       37.05       35.00     11.02 o 
  10   5  12        7.46        3.79      9.33 o 
  11   5  12        0.92        2.56      8.35 o 
  12   5  12        2.46       11.74     11.14 o 
   0   6  12        4.51       -0.76      6.73 o 
   1   6  12        3.40        4.70      6.10 o 
   2   6  12       13.32        6.89      6.07 o 
   3   6  12        3.24        6.19      6.06 o 
   4   6  12        0.05        9.18      6.79 o 
   5   6  12       40.87       32.65      8.31 o 
   6   6  12        2.35        1.71      6.01 o 
   7   6  12        1.31       -1.57      6.97 o 
   8   6  12        3.51       13.37      9.66 o 
   9   6  12       21.56       42.63     16.06 o 
  10   6  12        0.10        0.29      8.81 o 
  11   6  12        0.81       -3.72      9.42 o 
   1   7  12       13.71        1.72      6.63 o 
   2   7  12        9.87       21.08      9.15 o 
   3   7  12       91.12       77.16     11.72 o 
   4   7  12        4.05        4.93      7.85 o 
   5   7  12        9.11       -3.33      8.03 o 
   6   7  12       12.36       10.90      8.23 o 
   7   7  12       18.79        2.74      8.82 o 
   8   7  12        0.72       14.44     11.47 o 
   9   7  12       10.34        8.56     10.33 o 
  10   7  12        3.25       -3.47     10.44 o 
   0   8  12        0.21        8.47     10.95 o 
   1   8  12       21.98       15.75      8.38 o 
   2   8  12       28.49       48.06     10.67 o 
   3   8  12        3.71       13.51      8.70 o 
   4   8  12        8.16        7.57      8.45 o 
   5   8  12        1.39       15.28      9.03 o 
   6   8  12        5.16       -1.05      8.96 o 
   7   8  12        1.64        5.42     10.33 o 
   8   8  12        0.84       11.99     10.14 o 
   9   8  12        0.05       -9.78      9.78 o 
   1   9  12       12.89       16.78      9.44 o 
   2   9  12        1.18       12.09      9.11 o 
   3   9  12        6.45       21.45     10.17 o 
   4   9  12        0.17       22.93     10.14 o 
   5   9  12        3.71        5.98      9.59 o 
   6   9  12       35.46       26.26     12.08 o 
   7   9  12        1.04        3.70     10.50 o 
   0  10  12        0.43       13.65     13.72 o 
   1  10  12        1.36       11.79     10.65 o 
   2  10  12       24.87       22.95     10.64 o 
   3  10  12        7.11       21.13     13.15 o 
   4  10  12       11.01       11.57     10.99 o 
   1   0  13       46.81       69.44     13.85 o 
   2   0  13       38.67       36.69     12.97 o 
   3   0  13      158.99      236.89     22.83 o 
   4   0  13       10.70       -4.12      8.60 o 
   5   0  13      107.16       73.62     15.49 o 
   6   0  13      126.43      119.17     15.78 o 
   7   0  13      100.71       95.65     15.68 o 
   8   0  13       24.44       31.61     13.71 o 
   9   0  13        4.87       16.14     10.72 o 
  10   0  13       32.88       14.91     12.96 o 
  11   0  13        3.60        1.72     11.82 o 
  12   0  13        4.92       20.27     16.19 o 
   0   1  13       98.10      112.64     16.74 o 
   1   1  13        1.06        1.86      5.98 o 
   2   1  13        3.10        9.71      7.36 o 
   3   1  13        0.04        0.21      5.59 o 
   4   1  13        0.08        7.51      7.56 o 
   5   1  13      152.29      183.49     16.57 o 
   6   1  13        9.99       10.90      7.13 o 
   7   1  13       34.70       24.91      7.35 o 
   8   1  13        6.41        6.37      6.49 o 
   9   1  13       17.62       28.97      8.53 o 
  10   1  13        2.92       12.10      9.75 o 
  11   1  13        7.85        2.25      8.26 o 
  12   1  13        2.45        9.69     10.21 o 
   1   2  13        7.17        1.29      5.64 o 
   2   2  13       13.96       21.44      7.31 o 
   3   2  13       18.39       41.81      7.70 o 
   4   2  13       16.36       18.42      7.19 o 
   5   2  13        8.13       11.26      6.88 o 
   6   2  13       75.34       83.33     10.82 o 
   7   2  13        7.63       15.23      7.29 o 
   8   2  13       14.00       14.27      7.94 o 
   9   2  13       14.80       -5.60      8.49 o 
  10   2  13        6.38       13.61      8.11 o 
  11   2  13        2.65       16.68     10.78 o 
  12   2  13        3.20        6.53     10.00 o 
   0   3  13       13.87       16.75     10.25 o 
   1   3  13       27.79       49.09      8.22 o 
   2   3  13        3.38       17.33      7.10 o 
   3   3  13       47.84       55.36      8.66 o 
   4   3  13       23.81       21.39      7.35 o 
   5   3  13        3.26       10.58      6.88 o 
   6   3  13        7.62       14.90      7.46 o 
   7   3  13        1.86       -2.07      6.51 o 
   8   3  13       22.20       19.60      8.35 o 
   9   3  13        1.90        1.27      7.03 o 
  10   3  13        0.00       13.42      8.85 o 
  11   3  13        6.34       28.36     13.19 o 
  12   3  13        8.68       -1.92     10.41 o 
   1   4  13        1.10        3.17      5.44 o 
   2   4  13        0.14        3.05      5.98 o 
   3   4  13       28.77       56.75      9.56 o 
   4   4  13       65.01       66.75      9.54 o 
   5   4  13        0.06       -5.64      6.33 o 
   6   4  13        1.22        4.74      6.67 o 
   7   4  13        5.66       18.33      8.39 o 
   8   4  13        0.06        4.78      8.47 o 
   9   4  13        0.03        3.02      8.68 o 
  10   4  13        3.50        6.19      9.37 o 
  11   4  13        5.56      -11.86     11.86 o 
   0   5  13        6.53        0.16      9.59 o 
   1   5  13       16.05       12.04      6.15 o 
   2   5  13       19.12       16.58      7.19 o 
   3   5  13       69.95       66.27     12.29 o 
   4   5  13        0.65        7.93      7.21 o 
   5   5  13        2.98        5.30      6.95 o 
   6   5  13        2.64       18.94      8.79 o 
   7   5  13        0.04        3.95      7.82 o 
   8   5  13        0.04       -3.51      9.15 o 
   9   5  13        2.72        8.14      9.94 o 
  10   5  13       15.02       11.04      9.47 o 
  11   5  13        2.96       23.19     16.46 o 
   1   6  13        4.77       15.13      9.04 o 
   2   6  13        0.17        7.14      7.27 o 
   3   6  13       33.63       27.18      9.71 o 
   4   6  13       22.89       22.62      9.02 o 
   5   6  13        0.01        8.21      7.42 o 
   6   6  13       14.22        8.97      8.01 o 
   7   6  13        7.46        7.99      8.98 o 
   8   6  13        0.82       -0.74      8.21 o 
   9   6  13        2.07       -0.91      9.14 o 
  10   6  13        1.12       -8.64     14.82 o 
   0   7  13       19.87        8.75     11.51 o 
   1   7  13       23.86       35.41     10.54 o 
   2   7  13        6.44        2.63      8.46 o 
   3   7  13       25.30       26.26     10.01 o 
   4   7  13       19.67       18.84     10.03 o 
   5   7  13        0.61       27.52     10.94 o 
   6   7  13        3.88       29.69     13.15 o 
   7   7  13        0.76        4.13     10.16 o 
   8   7  13        7.32        7.59     11.46 o 
   1   8  13        0.42       11.77      8.95 o 
   2   8  13        2.30       16.19      9.99 o 
   3   8  13        2.01       11.13     10.17 o 
   4   8  13        1.94       -1.87      8.65 o 
   5   8  13        2.62       -3.23      9.64 o 
   6   8  13        0.26        8.51     11.74 o 
   7   8  13        0.70        5.66     11.37 o 
   0   9  13        4.57        7.56     14.58 o 
   1   9  13        0.03        5.79      9.67 o 
   2   9  13        3.38       11.30     10.10 o 
   3   9  13        0.49       12.65     12.03 o 
   4   9  13        2.16       15.97     15.40 o 
   0   0  14        6.81        4.55     19.14 o 
   1   0  14        6.77       -6.63     10.59 o 
   2   0  14      133.96      157.17     23.03 o 
   3   0  14      185.66      176.68     23.35 o 
   4   0  14       58.92       66.79     17.93 o 
   5   0  14       27.11       22.72     11.93 o 
   6   0  14       10.17       20.19     13.14 o 
   7   0  14        5.29       16.57     13.64 o 
   8   0  14        3.30       -0.45     10.77 o 
   9   0  14       24.95       44.23     22.85 o 
  10   0  14        1.20       -9.51     16.66 o 
  11   0  14        0.15        6.36     16.22 o 
   1   1  14       10.98        7.70      6.98 o 
   2   1  14       43.26       53.11     10.37 o 
   3   1  14        3.42       10.49      7.10 o 
   4   1  14        9.76        6.57      7.36 o 
   5   1  14        5.89       24.22      9.76 o 
   6   1  14       13.11       11.63      8.18 o 
   7   1  14        3.10       19.36      8.75 o 
   8   1  14        8.36       10.49      8.34 o 
   9   1  14        0.00       12.08      9.78 o 
  10   1  14        6.22       13.59     12.24 o 
  11   1  14       25.57       20.89     13.31 o 
   0   2  14        4.21       11.87     10.49 o 
   1   2  14        7.23       -0.15      6.47 o 
   2   2  14        1.63        5.43      7.10 o 
   3   2  14       19.39       28.22      8.88 o 
   4   2  14       31.61       34.97      9.31 o 
   5   2  14        6.12        7.08      7.42 o 
   6   2  14        0.19       -0.33      6.62 o 
   7   2  14       12.99       26.10      9.61 o 
   8   2  14        7.24       29.71     10.51 o 
   9   2  14        2.72       19.90     15.06 o 
  10   2  14       17.32       28.65     13.33 o 
  11   2  14       24.66       19.31     19.63 o 
   1   3  14       16.09        8.70      7.61 o 
   2   3  14        0.70        0.85      6.15 o 
   3   3  14       30.79       40.48     10.69 o 
   4   3  14        0.14        6.26      7.29 o 
   5   3  14        0.80       -6.30      7.73 o 
   6   3  14        6.59       14.85      8.56 o 
   7   3  14        9.37        0.91      6.25 o 
   8   3  14        2.72        8.35      8.65 o 
   9   3  14        8.42       11.58      9.84 o 
  10   3  14        2.03       20.92     13.05 o 
   0   4  14      145.54      107.20     19.32 o 
   1   4  14       26.85       28.40      8.51 o 
   2   4  14        0.92        8.72      7.40 o 
   3   4  14       67.43       64.07     11.07 o 
   4   4  14       13.79        6.11      7.70 o 
   5   4  14        7.36       22.87      9.77 o 
   6   4  14        7.59        4.39      7.71 o 
   7   4  14       17.65       39.37     11.30 o 
   8   4  14        0.04        4.18     10.48 o 
   9   4  14        1.05        7.52     10.09 o 
  10   4  14        2.09       24.05     28.25 o 
   1   5  14       13.39       28.41      9.82 o 
   2   5  14        8.42       11.63      8.64 o 
   3   5  14        0.48        2.40      7.95 o 
   4   5  14       23.90       33.95      9.86 o 
   5   5  14        6.30        1.19      7.94 o 
   6   5  14        3.60       13.73      9.66 o 
   7   5  14        0.59        6.11     10.71 o 
   8   5  14        3.92       -1.69      9.35 o 
   9   5  14        0.01        5.61     10.25 o 
   0   6  14       81.71       60.01     22.16 o 
   1   6  14       38.09       36.61     13.64 o 
   2   6  14        0.70       19.20     12.83 o 
   3   6  14       40.69       34.28     11.06 o 
   4   6  14        0.02       15.54     10.22 o 
   5   6  14        2.81       -9.78     10.71 o 
   6   6  14        0.22        0.83      9.23 o 
   7   6  14       11.26        5.40      9.97 o 
   8   6  14        2.73       21.61     26.10 o 
   1   7  14        5.75        7.31     11.63 o 
   2   7  14        1.41        6.86     11.38 o 
   3   7  14       12.68       -0.67      9.49 o 
   4   7  14        2.12       10.73     10.58 o 
   5   7  14        0.47        6.43      9.69 o 
   6   7  14        4.89       14.39     13.10 o 
   0   8  14        7.74       34.65     25.17 o 
   1   8  14        0.04        6.16     10.68 o 
   2   8  14        0.00       -2.02     10.43 o 
   3   8  14        0.24       -9.01     13.25 o 
   1   0  15        9.60        7.47     13.03 o 
   2   0  15      151.36      131.52     19.15 o 
   3   0  15       24.11       46.81     16.32 o 
   4   0  15        0.12      -12.84     12.93 o 
   5   0  15       10.27        5.46     10.75 o 
   6   0  15       13.24       28.33     15.58 o 
   7   0  15        7.89        9.05     12.25 o 
   8   0  15        5.65       32.67     16.62 o 
   9   0  15       36.68       32.86     20.71 o 
   0   1  15       44.92       48.62     14.09 o 
   1   1  15       87.58       93.69     13.25 o 
   2   1  15       22.13       10.69      8.19 o 
   3   1  15       56.40       71.65     15.86 o 
   4   1  15       37.98       33.48     10.30 o 
   5   1  15       11.35        3.99      7.67 o 
   6   1  15        3.67        9.18      8.48 o 
   7   1  15       14.32       23.48     10.49 o 
   8   1  15        1.36        2.41     11.01 o 
   9   1  15       12.03        3.95     10.31 o 
   1   2  15        4.99        6.12      8.00 o 
   2   2  15       23.06       29.23      9.74 o 
   3   2  15        0.36        0.84      6.58 o 
   4   2  15        0.40       -1.89      6.58 o 
   5   2  15       18.95       25.61     10.24 o 
   6   2  15        0.98        3.82      7.84 o 
   7   2  15        5.10        3.64      8.47 o 
   8   2  15       40.11       65.32     14.43 o 
   9   2  15        2.11       16.61     31.67 o 
   0   3  15       52.89       46.39     15.23 o 
   1   3  15       13.71       19.77      9.27 o 
   2   3  15        3.83        0.72      6.77 o 
   3   3  15        1.00        1.35      8.24 o 
   4   3  15        6.73        6.56      8.32 o 
   5   3  15        2.47        9.13      8.85 o 
   6   3  15        0.34        5.62      8.83 o 
   7   3  15        9.96       19.49     12.18 o 
   8   3  15        7.33       17.88     12.39 o 
   1   4  15        0.01       -3.10      7.27 o 
   2   4  15        5.66       15.05      8.90 o 
   3   4  15        1.40       -9.23      9.23 o 
   4   4  15        0.10        4.01      9.28 o 
   5   4  15        0.00        4.77      8.49 o 
   6   4  15        0.92       18.64     10.92 o 
   7   4  15        0.02       -7.00     11.36 o 
   0   5  15       79.77       75.79     20.84 o 
   1   5  15       89.85       52.84     15.15 o 
   2   5  15        0.00        5.92     10.40 o 
   3   5  15       12.11       -0.60      9.21 o 
   4   5  15        0.63       18.04     12.05 o 
   5   5  15        0.83       -6.19     10.43 o 
   6   5  15        1.77       13.38     15.48 o 
   1   6  15        0.13        6.95     10.96 o 
   2   6  15        4.64        2.67      9.99 o 
   3   6  15        1.98       11.57     11.58 o 
   4   6  15        1.37       -0.03      9.70 o 
   0   7  15        6.17       24.71     19.67 o 
   1   7  15        1.66      -11.28     23.68 o 
   0   0  16      331.66      279.71     49.80 o 
   1   0  16        0.13        5.85     10.46 o 
   2   0  16        2.58        5.83     12.06 o 
   3   0  16        6.80      -13.62     13.62 o 
   4   0  16       47.51       53.69     21.57 o 
   5   0  16       29.64       27.35     16.03 o 
   6   0  16        5.94       -4.47     13.06 o 
   1   1  16        2.31        4.43      8.26 o 
   2   1  16        1.44       -4.76      8.22 o 
   3   1  16        4.33        8.61      8.57 o 
   4   1  16       21.36       20.72     10.09 o 
   5   1  16        1.03       -9.26      9.26 o 
   6   1  16        0.02       11.30      9.71 o 
   0   2  16        0.00       -3.02     11.87 o 
   1   2  16        7.71       -1.68      7.77 o 
   2   2  16        0.01       -5.37      7.81 o 
   3   2  16        1.90        3.73      8.25 o 
   4   2  16       16.78       10.99     10.34 o 
   5   2  16        8.74        3.79      8.28 o 
   6   2  16        1.00       -2.06     10.74 o 
   1   3  16        4.86        2.32      8.50 o 
   2   3  16        3.42        3.31      8.17 o 
   3   3  16        2.18       -7.89      9.83 o 
   4   3  16        0.46        9.64     10.09 o 
   5   3  16        5.84        5.62     10.14 o 
   0   4  16       25.06       20.99     17.30 o 
   1   4  16       35.32       30.20     13.07 o 
   2   4  16        0.48        0.00      9.53 o 
   3   4  16        1.37       12.51     13.81 o 
   4   4  16        2.36       23.49     25.66 o 
                                                 
